# Supplementary material for: Metabolomics and Transcriptomics Analyses of Curcumin Alleviation of Ochratoxin A-Induced Hepatotoxicity
Source: Int J Mol Sci. 2023 Dec 21;25(1):168. doi: 10.3390/ijms25010168 (PMC10779172; doi:10.3390/ijms25010168)
Supplement: Supplementary file 1 [file ijms-25-00168-s001.zip › Supporting Information.xlsx]

## Sheet: Table S1
Table S1 Statistics for the sequencing data
Group	Sample	Library Name	Raw Reads	Clean Reads	Raw Base(G)	Clean Base(G)	Effective(%)	Error(%)	Q20(%)	Q30(%)	GC(%)
Vehicle	Vehicle-1	FRAS230031969-1r	45086568	43594562	6.76	6.54	96.69	0.03	97.6	93.24	48.4
	Vehicle-2	FRAS230031970-1r	43228178	41805842	6.48	6.27	96.71	0.03	97.73	93.59	48.77
	Vehicle-3	FRAS230031972-1r	43632588	42101238	6.54	6.32	96.49	0.03	97.78	93.78	48.7
	Vehicle-4	FRAS230031973-1r	45896034	43648544	6.88	6.55	95.1	0.03	97.1	92.23	49.14
	Vehicle-5	FRAS230031974-1r	43679204	42387348	6.55	6.36	97.04	0.03	97.59	93.29	49.38
OTA	OTA-1	FRAS230031979-1r	47335538	45801376	7.1	6.87	96.76	0.03	97.5	93.02	48.75
	OTA-2	FRAS230031980-1r	44999532	43264100	6.75	6.49	96.14	0.03	97.73	93.61	48.74
	OTA-3	FRAS230031981-1r	43979964	42559144	6.6	6.38	96.77	0.03	97.74	93.66	48.97
	OTA-4	FRAS230031982-1r	44028082	42421822	6.6	6.36	96.35	0.03	97.69	93.55	48.85
	OTA-5	FRAS230031983-1r	43801364	41948680	6.57	6.29	95.77	0.03	97.6	93.28	49
OTA+CUR	OTA+CUR-1	FRAS230031985-1r	42798474	41531682	6.42	6.23	97.04	0.03	97.78	93.76	49.15
	OTA+CUR-2	FRAS230031986-1r	43601650	42164184	6.54	6.32	96.7	0.03	97.74	93.65	49.2
	OTA+CUR-3	FRAS230031987-1r	44175268	42761246	6.63	6.41	96.8	0.03	97.69	93.61	48.95
	OTA+CUR-4	FRAS230031989-1r	44609586	43074974	6.69	6.46	96.56	0.03	97.76	93.73	49.31
	OTA+CUR-5	FRAS230031990-1r	49992140	48169558	7.5	7.23	96.35	0.03	97.65	93.46	49.83

## Sheet: Table S2
Table S2 Differentially expressed genes between the OTA and vehicle groups
gene	baseMean	log2FoldChange	lfcSE	stat	pvalue
Slc51a	12.1577	2.91782	0.73673	3.9605	7.47945e-05
Sebox	16.4566	2.74116	0.503083	5.44873	5.07312e-08
Fmo3	57.4919	2.43882	0.786175	3.10213	0.00192132
Unc79	10.8625	2.15712	0.547665	3.93876	8.19022e-05
Cyp2a4	670.81	2.0298	0.71158	2.85252	0.00433736
AC157910.3	338.748	2.02755	0.414214	4.89494	9.83378e-07
Gm49188	60.6265	2.0247	0.244433	8.28327	1.19841e-16
Gm38218	9.49018	1.96306	0.435285	4.50981	6.48851e-06
Gm42777	9.06111	1.93592	0.523426	3.69856	0.000216826
Galr2	9.60509	1.8216	0.486503	3.74428	0.000180914
Gm48878	58.3372	1.75756	0.241136	7.28867	3.13036e-13
Xlr3a	24.6108	1.65781	0.810746	2.04479	0.0408751
AA474408	14.5679	1.64194	0.3935	4.17264	3.01089e-05
A830082N09Rik	7.59128	1.64182	0.511277	3.21121	0.00132179
Mt1	2388.19	1.62896	0.753316	2.16238	0.0305886
Cyp21a2-ps	52.7921	1.58767	0.455414	3.48621	0.000489918
Cyp4a10	21787.3	1.57928	0.453831	3.47988	0.000501637
Lncppara	9.95546	1.57138	0.458578	3.42663	0.000611131
Aff3	7.75624	1.49704	0.523598	2.85914	0.00424788
Cyp4a14	21626.9	1.49646	0.525722	2.8465	0.00442033
Gm38077	8.82849	1.46487	0.58832	2.48992	0.0127771
Gm26813	12.0924	1.46368	0.531998	2.75128	0.00593632
Ccdc152	1182.39	1.40547	0.223356	6.2925	3.1239e-10
Npas2	82.5439	1.4048	0.682641	2.05789	0.0396012
Yjefn3	7.68876	1.39574	0.579932	2.40672	0.0160964
Kif26b	9.99809	1.36903	0.463209	2.95553	0.00312131
Akap5	11.0345	1.35624	0.482549	2.81058	0.0049453
Cux2	16.6535	1.35368	0.56354	2.4021	0.0163011
Acot1	3415.74	1.35248	0.436541	3.09816	0.00194725
Gm15760	18.2997	1.3461	0.320072	4.20561	2.60382e-05
Cyp2b9	855.443	1.34325	0.514619	2.61018	0.00904951
Tubb2a	1432.72	1.33612	0.334461	3.99486	6.47325e-05
C1ql3	8.81146	1.3173	0.465211	2.83162	0.0046313
Has3	9.8621	1.27963	0.519389	2.46371	0.0137506
Mastl	24.1313	1.2791	0.373233	3.42709	0.000610083
Ppp1r9a	98.8844	1.27347	0.203023	6.27252	3.55256e-10
Acot3	857.326	1.24244	0.421638	2.9467	0.0032118
Gadd45b	113.065	1.23914	0.328082	3.77693	0.000158774
Elf3	8.84282	1.23305	0.568876	2.16753	0.0301948
Slc22a27	60.2161	1.21975	0.428429	2.84702	0.00441311
Ndrg1	484.878	1.21655	0.230479	5.27834	1.30356e-07
Gm18635	15.7725	1.20733	0.49223	2.45278	0.0141757
Adgrg2	16.8942	1.18938	0.378249	3.14443	0.00166411
Gm11583	14.3771	1.18912	0.409156	2.90627	0.00365767
Gdf15	93.391	1.18838	0.542227	2.19167	0.0284036
Akr1b7	11.8513	1.16331	0.558382	2.08336	0.0372182
4833445I07Rik	10.2227	1.1538	0.42325	2.72604	0.00640991
Hectd2os	1688.53	1.15238	0.240104	4.7995	1.59063e-06
Gm22146	48.0574	1.14901	0.404101	2.84338	0.00446376
Gtse1	12.5443	1.09364	0.434879	2.51482	0.0119095
Gm44805	357.013	1.08714	0.158266	6.86906	6.46256e-12
Kcnh7	12.7543	1.07316	0.410214	2.61611	0.00889377
Ntf3	8.28353	1.0723	0.514089	2.08582	0.0369949
AY074887	8.57903	1.07071	0.51988	2.05954	0.039443
H2-DMb1	14.3398	1.06965	0.437303	2.44602	0.0144444
Mmp11	14.0589	1.06226	0.383513	2.7698	0.00560904
Tmem79	67.8835	1.05855	0.200543	5.27845	1.30283e-07
Acot4	2337.67	1.03098	0.226721	4.54736	5.43232e-06
Gm28229	28.0743	1.02209	0.287746	3.55206	0.000382235
Usp35	17.6642	1.01091	0.319616	3.16288	0.00156216
Runx1	13.8101	1.00807	0.42425	2.37612	0.017496
Gm15441	386.226	1.00692	0.417274	2.41308	0.0158182
Acot2	449.31	1.00264	0.351455	2.85283	0.00433318
Ehhadh	13645.6	0.998067	0.446473	2.23545	0.0253879
Pcp4l1	977.892	0.988962	0.157689	6.27162	3.5732e-10
Cpt1b	101.799	0.988388	0.449685	2.19796	0.0279522
Gstm3	123.201	0.983461	0.319071	3.08227	0.00205431
Tuba8	10.211	0.982449	0.477715	2.05656	0.0397288
Cyp2b13	53.6817	0.97026	0.448493	2.16338	0.0305119
Sap18b	17.355	0.963973	0.379103	2.54278	0.0109976
Gm42715	266.282	0.952425	0.210017	4.53498	5.76084e-06
Mug2	439.266	0.950195	0.28947	3.28253	0.00102879
Spon1	17.323	0.940861	0.434732	2.16423	0.0304466
Cyp2c39	7480.87	0.920617	0.181139	5.08237	3.72752e-07
Mab21l2	15.8807	0.914139	0.450216	2.03045	0.042311
Gm2061	76.4892	0.901059	0.233322	3.86187	0.00011252
Vnn1	800.771	0.888442	0.415935	2.13601	0.0326785
Nlrp3	11.788	0.881096	0.418225	2.10675	0.035139
Gm15952	12.2993	0.875489	0.396337	2.20895	0.027178
Cyp2c38	3112.82	0.87119	0.146884	5.93114	3.00834e-09
Angptl8	448.981	0.869374	0.236836	3.67078	0.000241809
Gm42568	14.8131	0.869289	0.336144	2.58606	0.00970787
Zpr1	909.993	0.868774	0.220224	3.94495	7.98165e-05
Ccdc73	11.8718	0.867668	0.400263	2.16775	0.030178
Ctse	736.077	0.865348	0.241425	3.58434	0.000337932
Wnt9b	30.8223	0.857698	0.325671	2.63363	0.00844776
Mmp7	8.90215	0.857369	0.43275	1.98121	0.0475679
Rdh9	2611.67	0.853409	0.214919	3.97084	7.16207e-05
Gstm2	1274.63	0.850912	0.241344	3.52572	0.000422334
Gm21399	10.9928	0.841842	0.415656	2.02533	0.0428331
Ddah1	2105.32	0.841455	0.15286	5.50474	3.69724e-08
Fndc10	37.0563	0.840909	0.302325	2.78147	0.00541125
Srgap3	24.7144	0.836968	0.392455	2.13265	0.0329536
Csf3r	32.5571	0.831333	0.32227	2.57961	0.00989114
Cyp4a32	1637.17	0.830291	0.235811	3.521	0.000429926
Rasl11b	45.9259	0.829746	0.387325	2.14225	0.0321737
Cyp39a1	548.614	0.823457	0.416912	1.97514	0.0482528
Ces1d	18799.9	0.805157	0.181311	4.44075	8.96479e-06
Adamts6	18.4051	0.80386	0.373618	2.15156	0.0314324
Slc1a4	85.5795	0.799802	0.283454	2.82163	0.00477807
Slc26a4	50.0941	0.791763	0.293185	2.70056	0.00692223
Isyna1	140.667	0.78968	0.304559	2.59286	0.00951815
Hist1h1c	575.509	0.783974	0.203454	3.85332	0.000116528
Dll1	59.0016	0.781805	0.203671	3.83856	0.000123758
A930015D03Rik	23.2889	0.781622	0.299853	2.60669	0.00914227
Slc16a1	1774.39	0.779896	0.241176	3.23373	0.00122186
Gm19522	43.7935	0.773923	0.28102	2.75397	0.00588763
Mid1	108.259	0.764635	0.331481	2.30673	0.0210701
Cyp4a31	33.4591	0.756796	0.336063	2.25194	0.0243258
C730002L08Rik	41.5556	0.75086	0.323835	2.31865	0.0204142
Prlr	2014.27	0.73614	0.186306	3.95124	7.77472e-05
Gstm2-ps1	19.4282	0.73396	0.306434	2.39517	0.0166127
Gm37824	30.7459	0.72941	0.343185	2.12541	0.0335522
Hnf4aos	36.6866	0.718457	0.268477	2.67604	0.00744968
Crat	2034.61	0.716433	0.271435	2.63943	0.00830463
8430422M14Rik	24.5074	0.716144	0.31676	2.26084	0.0237689
Vldlr	148.056	0.715586	0.317434	2.25428	0.0241783
Gja4	65.6281	0.714973	0.344882	2.07309	0.0381635
Gm15832	43.5274	0.707237	0.281758	2.51009	0.0120701
Nr0b2	701.073	0.701518	0.269155	2.60638	0.00915062
Cyp3a59	398.966	0.701159	0.181019	3.8734	0.000107328
Smarcd1	136.207	0.700783	0.206796	3.38877	0.000702079
Id1	120.224	0.698106	0.315184	2.21492	0.0267658
Cyp51	1465.87	0.697801	0.268927	2.59476	0.0094657
Acsl3	172.082	0.697286	0.17745	3.92947	8.51328e-05
AC165962.3	83.169	0.696409	0.169563	4.10707	4.00704e-05
Aldh1a1	27570.9	0.690758	0.133882	5.15946	2.47664e-07
Pdgfc	143.517	0.690581	0.216273	3.1931	0.00140756
Cabyr	44.9168	0.688051	0.31911	2.15616	0.0310714
Scyl2	823.728	0.678881	0.181512	3.74015	0.000183911
B3gnt9	28.614	0.676735	0.318023	2.12794	0.0333419
Ppp1r3c	1888.39	0.676112	0.203907	3.31579	0.000913858
Tubb4b	1561.53	0.673203	0.151205	4.45224	8.49787e-06
Rnf186	132.531	0.672335	0.201304	3.3399	0.000838079
Pctp	480.604	0.671596	0.287548	2.3356	0.0195122
Slc16a7	1765.46	0.666677	0.126124	5.2859	1.2509e-07
Rad51b	87.808	0.665569	0.313242	2.12478	0.0336052
Gm43031	16.4934	0.663669	0.293927	2.25794	0.0239494
Tuba4a	2057.75	0.65202	0.121715	5.35695	8.46368e-08
Hacl1	6209.23	0.641744	0.170262	3.76914	0.000163808
Rbm33	1157.55	0.641196	0.209401	3.06204	0.00219832
Id3	599.303	0.640446	0.268942	2.38135	0.0172492
Gm43863	22.6347	0.635705	0.292178	2.17575	0.029574
Gnb4	71.6184	0.634769	0.188658	3.36466	0.00076639
Rps6kl1	41.7446	0.632001	0.193504	3.26609	0.00109045
Pnrc1	1442.68	0.627901	0.180504	3.47859	0.00050405
Igfbp1	1164.29	0.626903	0.23971	2.61525	0.00891616
Axin2	221.334	0.625402	0.198854	3.14503	0.00166072
Car2	85.3209	0.621971	0.218213	2.8503	0.00436786
Gimap9	226.565	0.619638	0.171059	3.62236	0.000291929
Gm18807	70.8736	0.614185	0.242064	2.53728	0.0111718
Nfil3	780.221	0.612471	0.217152	2.82047	0.00479535
Mir22hg	645.111	0.612176	0.205464	2.97949	0.00288732
Cry1	319.373	0.609343	0.263071	2.31627	0.0205437
Gm44220	21.0963	0.609083	0.304495	2.00031	0.0454672
D930048N14Rik	141.759	0.601684	0.201564	2.98508	0.00283509
Sp5	45.3263	0.599461	0.241332	2.48396	0.0129929
Brip1	54.0667	0.598588	0.241851	2.47503	0.0133226
Unc93a2	184.19	0.588123	0.193107	3.04557	0.00232237
Ncald	282.141	0.583579	0.191543	3.04672	0.00231353
Spon2	394.76	0.581256	0.258929	2.24485	0.0247776
Avpr1a	983.682	0.574742	0.242527	2.36981	0.0177974
Arl4a	882.821	0.571779	0.210769	2.71283	0.00667117
Lhx6	111.197	0.569424	0.265253	2.14672	0.0318153
Atoh8	546.088	0.567991	0.139044	4.08498	4.40815e-05
Mmp14	688.412	0.565745	0.195822	2.88907	0.0038638
Sh3yl1	103.562	0.564083	0.19447	2.90061	0.00372432
Rab30	386.278	0.563926	0.227403	2.47985	0.0131436
Omd	60.9534	0.559591	0.257272	2.1751	0.0296228
Lgals4	246.462	0.558568	0.194921	2.86562	0.00416196
Slc6a9	510.089	0.555258	0.120154	4.6212	3.81521e-06
Tmc4	40.4058	0.554033	0.261079	2.12209	0.0338301
Mthfd2l	42.5684	0.551881	0.274085	2.01354	0.0440583
Zfp143	66.5831	0.551224	0.229234	2.40463	0.0161888
Gm43668	34.795	0.551082	0.254615	2.16437	0.0304359
Ahctf1	1374.06	0.549771	0.160453	3.42637	0.000611702
Gm16332	35.0618	0.549648	0.257419	2.13523	0.0327426
Hist1h4h	34.4877	0.548918	0.270124	2.0321	0.0421435
Tmem25	475.712	0.546156	0.212624	2.56865	0.0102095
Hist1h2bc	1538.87	0.546139	0.11844	4.61109	4.00569e-06
Hmgcs1	4057.84	0.544762	0.19866	2.74218	0.00610331
Slc18a2	31.3437	0.543006	0.238475	2.277	0.0227864
Tm6sf2	533.414	0.541811	0.141938	3.81725	0.000134946
Ptpn9	412.793	0.541616	0.14047	3.85574	0.000115382
Ppp1r1b	90.2589	0.540717	0.189404	2.85484	0.00430591
Pcf11	516.263	0.536512	0.120882	4.43833	9.06611e-06
Gclc	8715.15	0.535561	0.183926	2.91183	0.00359323
Slc39a10	95.5063	0.535523	0.220997	2.42321	0.0153838
Creg1	8875.05	0.530643	0.110311	4.81042	1.50613e-06
Sgk2	1379.69	0.529888	0.18004	2.94316	0.00324875
Dpysl2	42.7471	0.529579	0.231207	2.29049	0.0219928
Rundc3a	116.942	0.528599	0.187448	2.81998	0.0048027
Hist1h4i	68.0309	0.52592	0.186329	2.82253	0.00476459
Hes1	223.543	0.523133	0.227957	2.29488	0.0217403
5033403H07Rik	230.151	0.519307	0.182315	2.84841	0.00439388
Hrg	15131.5	0.518861	0.106889	4.85421	1.20869e-06
Dmtf1	292.071	0.517655	0.125853	4.11317	3.90261e-05
Cyp2c54	6071.48	0.513177	0.19338	2.65372	0.00796087
Adamts7	284.351	0.511157	0.160191	3.19092	0.00141819
Irf2bp2	1099.56	0.510407	0.212474	2.40222	0.0162961
Gypc	170.525	0.510176	0.201002	2.53817	0.0111433
Fdft1	1574.94	0.506569	0.147806	3.42725	0.000609728
Ugt2b34	8261.49	0.504145	0.092437	5.45393	4.92693e-08
Rnasel	56.0742	-0.500019	0.252264	-1.98212	0.0474653
Hyal1	425.817	-0.500093	0.233686	-2.14002	0.0323532
Pglyrp2	2284.09	-0.500248	0.13305	-3.75984	0.000170021
Aspdh	1120.36	-0.501309	0.0812011	-6.17367	6.67232e-10
1810059H22Rik	90.3104	-0.50139	0.171485	-2.92381	0.00345779
Syde1	78.1294	-0.501485	0.197089	-2.54446	0.0109446
Cdh1	162.639	-0.502629	0.212872	-2.36118	0.0182169
Naa38	234.098	-0.504174	0.158183	-3.18727	0.0014362
Ndufaf8	218.339	-0.504948	0.156811	-3.22011	0.00128143
Msto1	155.275	-0.505445	0.136389	-3.70591	0.000210635
Pyurf	403.95	-0.506253	0.120658	-4.19578	2.71934e-05
Nat8f2	17274.7	-0.507554	0.123161	-4.12107	3.77117e-05
Lyrm9	65.5409	-0.507801	0.191424	-2.65276	0.00798378
Tmem38a	36.3316	-0.510098	0.256308	-1.99018	0.0465714
9130221H12Rik	43.6892	-0.510368	0.25064	-2.03626	0.0417242
1810009A15Rik	144.422	-0.51399	0.151292	-3.39734	0.000680437
Ccdc181	54.907	-0.51475	0.207252	-2.4837	0.0130027
Snrnp25	45.8849	-0.514909	0.241684	-2.13051	0.0331297
Dnajc24	67.1525	-0.516487	0.21249	-2.43065	0.0150719
Sec31b	78.9008	-0.517021	0.211234	-2.44763	0.01438
Yif1a	750.09	-0.517871	0.0932983	-5.5507	2.84527e-08
Pced1a	244.006	-0.517887	0.150698	-3.43658	0.000589102
Dll4	91.8697	-0.518718	0.173246	-2.99411	0.00275245
Lppos	95.4481	-0.518756	0.207513	-2.49987	0.0124238
Mrpl54	265.462	-0.521926	0.148149	-3.52298	0.000426729
Il10ra	48.8659	-0.522116	0.263264	-1.98324	0.0473402
Zfp27	55.8687	-0.524616	0.217807	-2.40863	0.0160127
Bcs1l	176.402	-0.525406	0.168013	-3.12717	0.00176495
P2ry2	127.755	-0.526711	0.192132	-2.7414	0.00611786
Tkfc	4929.62	-0.527656	0.143828	-3.66866	0.000243825
Apol9b	938.54	-0.52833	0.215394	-2.45285	0.0141728
Carmil1	303.788	-0.528992	0.20447	-2.58714	0.00967771
Entpd8	992.737	-0.530515	0.0808155	-6.56452	5.22016e-11
H2-Q7	141.504	-0.53062	0.207456	-2.55775	0.0105351
Apol7a	1244.34	-0.531219	0.199096	-2.66816	0.00762679
Col20a1	57.916	-0.531533	0.242074	-2.19574	0.0281102
Gm10734	71.0863	-0.531818	0.257019	-2.06918	0.0385293
Abhd14a	72.8866	-0.532141	0.215018	-2.47486	0.0133289
Dnph1	101.916	-0.533277	0.200049	-2.66574	0.00768202
Adap2	256.46	-0.533527	0.224429	-2.37726	0.0174416
Slc41a1	73.9426	-0.536333	0.232312	-2.30867	0.0209618
Ifitm3	3072.26	-0.536762	0.140277	-3.82644	0.000130009
Cspg5	116.251	-0.537787	0.272935	-1.97039	0.0487939
Trib1	754.975	-0.539202	0.169699	-3.1774	0.001486
Nsmf	1410.45	-0.53968	0.110299	-4.89287	9.93776e-07
D130020L05Rik	342.039	-0.540782	0.112973	-4.78684	1.69426e-06
Zfp672	165.563	-0.542272	0.16885	-3.21156	0.00132015
Pfas	147.716	-0.543967	0.162518	-3.34712	0.000816569
2810006K23Rik	120.552	-0.544328	0.167074	-3.25801	0.00112198
Ccdc163	38.488	-0.54906	0.270953	-2.02641	0.0427233
Cyp2d37-ps	384.147	-0.55005	0.172644	-3.18604	0.00144236
Nat9	251.292	-0.550127	0.137754	-3.99354	6.5095e-05
Cacna2d1	24.4827	-0.550435	0.263988	-2.08508	0.0370624
H2-T10	107.841	-0.55111	0.200726	-2.74558	0.00604041
Zfp324	94.9558	-0.551244	0.23355	-2.36028	0.018261
Zbtb26	81.2342	-0.552724	0.235099	-2.35103	0.0187216
Cracr2b	52.2978	-0.553565	0.20058	-2.75981	0.00578343
Gmppb	226.646	-0.554025	0.133422	-4.15244	3.28949e-05
A230056P14Rik	24.1895	-0.555374	0.279053	-1.99021	0.046568
Uaca	185.878	-0.555564	0.129956	-4.27503	1.91112e-05
Rab13	88.3642	-0.555998	0.174985	-3.17741	0.00148596
Spsb1	34.8263	-0.556912	0.277231	-2.00884	0.0445545
Gm35315	25.0243	-0.558309	0.265896	-2.09973	0.0357526
Abcc10	175.535	-0.558631	0.153388	-3.64195	0.000270579
Tbc1d30	76.9615	-0.560544	0.193448	-2.89765	0.00375973
Pm20d2	40.589	-0.560873	0.263239	-2.13066	0.0331169
Tmem17	27.2015	-0.563297	0.272264	-2.06894	0.0385521
Dact1	38.4456	-0.56336	0.264113	-2.13303	0.0329225
Slc25a29	64.8796	-0.56393	0.256581	-2.19787	0.0279585
Marveld1	612.426	-0.56436	0.168473	-3.34985	0.000808557
Ift22	48.5165	-0.564588	0.221808	-2.54538	0.0109157
AI463229	150.699	-0.566026	0.21592	-2.62147	0.00875526
Akap7	99.4012	-0.567494	0.181147	-3.13279	0.00173154
Gpr19	32.4237	-0.567672	0.288657	-1.9666	0.0492297
Elmo3	437.069	-0.568111	0.125648	-4.52143	6.14219e-06
Mpv17l	372.486	-0.571795	0.17777	-3.21648	0.00129772
H2afj	734.947	-0.57341	0.142397	-4.02685	5.65284e-05
Abitram	66.2982	-0.575418	0.195854	-2.938	0.0033034
Faap100	118.051	-0.57594	0.191344	-3.00997	0.00261272
Rpl36al	1653.86	-0.576178	0.144256	-3.99413	6.4931e-05
4833418N02Rik	39.568	-0.577362	0.236218	-2.44419	0.0145179
Arsg	526.699	-0.578522	0.161587	-3.58026	0.000343253
Ackr1	49.8137	-0.579025	0.251645	-2.30096	0.0213939
Dennd4b	110.027	-0.579579	0.17033	-3.40269	0.00066725
B230354K17Rik	133.37	-0.581161	0.216564	-2.68356	0.0072843
Pla2g16	167.937	-0.581843	0.14842	-3.92025	8.84586e-05
Ptprm	66.6645	-0.582588	0.231766	-2.51368	0.0119477
Mettl27	172.094	-0.583958	0.141565	-4.12503	3.70688e-05
2810408I11Rik	26.0591	-0.583961	0.289466	-2.01737	0.0436567
Tmem238	428.274	-0.584077	0.137061	-4.26143	2.03122e-05
Nabp1	246.985	-0.584524	0.214185	-2.72906	0.00635156
Nagk	225.751	-0.58727	0.171348	-3.42736	0.000609487
Tmem35b	76.6301	-0.587597	0.220238	-2.66801	0.00763026
Rhbg	95.8403	-0.588343	0.280666	-2.09624	0.0360612
Cage1	32.4542	-0.590306	0.275561	-2.1422	0.0321774
Cisd3	387.056	-0.590827	0.172514	-3.42481	0.000615218
Tmem220	270.941	-0.591747	0.155054	-3.81639	0.000135419
Entpd2	69.9644	-0.59246	0.256602	-2.30887	0.0209509
Zfp40	30.6214	-0.594816	0.264699	-2.24714	0.0246312
Prox2	34.1979	-0.595179	0.246178	-2.41767	0.01562
Meiob	255.978	-0.597015	0.173751	-3.43603	0.000590309
Gm17251	67.1252	-0.599768	0.203556	-2.94645	0.00321447
Ppip5k1	64.9017	-0.600047	0.213136	-2.81532	0.0048728
Gm6548	36.1395	-0.600594	0.246344	-2.43803	0.0147677
Amigo3	23.2729	-0.600832	0.284355	-2.11297	0.0346035
Hint3	298.784	-0.601946	0.123359	-4.87964	1.06278e-06
Atg10	44.5871	-0.602552	0.265123	-2.27272	0.0230429
Klhl4	24.6373	-0.604878	0.293359	-2.0619	0.0392169
Zfhx2	181.056	-0.605117	0.232401	-2.60377	0.00922048
Amdhd2	373.632	-0.605132	0.140011	-4.32203	1.54603e-05
Pet100	71.4726	-0.606191	0.180461	-3.35913	0.00078189
Leng9	91.7959	-0.606683	0.147527	-4.11234	3.91662e-05
Atp8b5	53.8335	-0.607304	0.242653	-2.50277	0.0123226
Gstp2	33.8545	-0.608578	0.301819	-2.01637	0.0437615
Zfp971	36.4432	-0.608683	0.297368	-2.0469	0.0406678
4931414P19Rik	55.9409	-0.611851	0.269742	-2.26829	0.0233117
Zfp169	41.0949	-0.613813	0.254076	-2.41586	0.015698
AW011738	70.7144	-0.616218	0.186917	-3.29675	0.000978114
Cep83os	41.5614	-0.617978	0.286156	-2.15958	0.030805
Gngt2	22.0584	-0.61972	0.311978	-1.98642	0.0469862
Vamp5	99.2847	-0.619832	0.205543	-3.01558	0.0025649
Gm49077	49.2354	-0.622937	0.249464	-2.4971	0.0125213
C730036E19Rik	66.88	-0.62296	0.282964	-2.20155	0.027697
2810414N06Rik	45.6666	-0.62315	0.239395	-2.60302	0.00924061
Parp3	277.186	-0.623654	0.16072	-3.88038	0.000104294
Nmnat3	74.0329	-0.624285	0.246776	-2.52977	0.0114138
Tmppe	43.5033	-0.626645	0.251818	-2.48848	0.0128291
Tbc1d10a	229.96	-0.627082	0.198461	-3.15972	0.00157919
Zfp386	68.2318	-0.629716	0.245468	-2.56537	0.0103067
Mst1	2012.64	-0.634508	0.105195	-6.03175	1.62192e-09
Ndufa4l2	19.7041	-0.635137	0.312567	-2.032	0.0421535
Zkscan7	326.933	-0.63514	0.151663	-4.18785	2.8161e-05
Rbl1	33.4071	-0.639117	0.305792	-2.09004	0.036614
Chst7	39.2463	-0.640517	0.241649	-2.65061	0.00803462
Zfp873	38.9393	-0.642229	0.283157	-2.2681	0.0233232
C330013E15Rik	22.6925	-0.644435	0.30452	-2.11623	0.034325
1700052K11Rik	69.6391	-0.6452	0.242916	-2.65607	0.0079058
Ahi1	25.5397	-0.645885	0.263636	-2.44991	0.014289
Lyrm2	96.0463	-0.646575	0.144662	-4.46956	7.83799e-06
Grik5	158.035	-0.651915	0.137762	-4.73219	2.2211e-06
Gm15638	67.2582	-0.65257	0.26402	-2.47167	0.0134485
Arl16	80.6277	-0.653556	0.175543	-3.72305	0.000196827
Myh10	330.414	-0.654261	0.163492	-4.00178	6.28672e-05
Prdm9	50.083	-0.655107	0.237525	-2.75805	0.00581467
Frg2f1	66.7402	-0.655287	0.1969	-3.32802	0.000874667
Fuz	106.804	-0.655658	0.150657	-4.352	1.349e-05
Gjc3	85.9131	-0.655681	0.29078	-2.25491	0.0241391
Il27ra	37.5624	-0.657893	0.26283	-2.50312	0.0123105
Mpnd	1132.53	-0.658029	0.134637	-4.88743	1.02162e-06
Gm10138	32.6036	-0.658379	0.30727	-2.14267	0.0321394
Osbpl3	28.6741	-0.659698	0.318694	-2.07001	0.0384518
Apol9a	429.634	-0.659952	0.226569	-2.9128	0.00358198
Akt2-ps	21.303	-0.659984	0.309746	-2.13073	0.0331115
Gm10642	23.6646	-0.660915	0.293714	-2.2502	0.0244365
Rd3	32.564	-0.661097	0.324284	-2.03863	0.0414867
Prxl2b	628.22	-0.662904	0.155594	-4.26047	2.03993e-05
Gm26684	95.354	-0.665806	0.272582	-2.44259	0.0145824
Loxl2	108.892	-0.666026	0.197769	-3.36769	0.000757995
Zfp438	24.0199	-0.666154	0.310501	-2.14542	0.0319193
Asic1	45.7214	-0.668588	0.298012	-2.2435	0.0248647
Dhx34	111.759	-0.670336	0.151321	-4.4299	9.42772e-06
Srd5a2	21.9605	-0.672752	0.31414	-2.14157	0.0322282
Rps29	1428.01	-0.676119	0.175388	-3.855	0.000115732
Ccn2	313.974	-0.676176	0.307298	-2.20039	0.0277791
Gm10644	45.8994	-0.676542	0.227926	-2.96825	0.00299499
Zfp975	43.9056	-0.677028	0.220417	-3.07158	0.00212928
F3	60.1682	-0.678222	0.219811	-3.08548	0.00203225
1810044D09Rik	22.9019	-0.679858	0.278853	-2.43805	0.0147668
Gm20342	39.1531	-0.680951	0.275294	-2.47354	0.0133781
Yipf2	272.122	-0.681192	0.132179	-5.15357	2.55574e-07
Plac9b	34.2014	-0.681541	0.240194	-2.83746	0.00454743
Rhbdd2	365.564	-0.682737	0.155309	-4.396	1.10263e-05
Il17rb	95.3856	-0.684991	0.168556	-4.06388	4.82633e-05
Trpt1	38.3575	-0.685553	0.219665	-3.1209	0.00180296
Rprd1a	290.562	-0.686222	0.134663	-5.09586	3.47157e-07
Zfp976	59.7069	-0.686469	0.191369	-3.58714	0.000334318
Mfsd3	173.577	-0.686739	0.143973	-4.76993	1.84292e-06
Tef	2409.76	-0.687342	0.338944	-2.02789	0.0425711
Lrit2	76.9817	-0.68771	0.197189	-3.48757	0.00048744
Gm26608	42.6273	-0.688697	0.261006	-2.63862	0.00832434
Slfn9	30.6848	-0.689585	0.271341	-2.5414	0.0110409
Eef1akmt4	123.502	-0.69094	0.148838	-4.64222	3.44678e-06
Slc16a5	163.489	-0.691077	0.299772	-2.30534	0.0211475
Nudt16	127.941	-0.691598	0.15106	-4.57831	4.68744e-06
Clec11a	43.9325	-0.692161	0.291498	-2.3745	0.017573
1110019D14Rik	23.3855	-0.69221	0.322814	-2.1443	0.032009
Ap3m2	37.2265	-0.695705	0.237948	-2.92377	0.00345823
Dcxr	1308.2	-0.696905	0.156627	-4.44947	8.60831e-06
Zfp354b	32.6233	-0.697082	0.24664	-2.82632	0.00470867
Enho	475.717	-0.697444	0.260629	-2.676	0.00745065
4833411C07Rik	130.412	-0.697578	0.310619	-2.24577	0.0247189
Exd1	87.145	-0.699798	0.201522	-3.47257	0.000515503
Gpr12	34.0606	-0.701986	0.286658	-2.44886	0.0143308
A430035B10Rik	22.7088	-0.702808	0.345322	-2.03523	0.0418281
Il1a	55.7125	-0.704589	0.285919	-2.46429	0.0137283
Fbf1	117.045	-0.705611	0.20529	-3.43714	0.000587896
Gm26588	124.154	-0.706556	0.19754	-3.57678	0.000347853
Nes	41.3079	-0.708344	0.303358	-2.33501	0.0195428
Prss36	76.128	-0.709526	0.204629	-3.46738	0.000525561
Tmem86b	638.445	-0.710385	0.114218	-6.21954	4.986e-10
Pklr	2835.3	-0.710478	0.259601	-2.73681	0.00620387
Rttn	22.921	-0.712072	0.317486	-2.24284	0.0249069
Hddc3	184.55	-0.712973	0.163352	-4.36465	1.27325e-05
Ppp1r14a	30.315	-0.713054	0.291495	-2.44619	0.0144373
Ccdc88b	22.9549	-0.713797	0.345396	-2.0666	0.0387715
Gm14327	38.7233	-0.715539	0.260049	-2.75155	0.00593131
Ly75	48.1884	-0.720123	0.2815	-2.55816	0.0105227
Slc43a1	96.1498	-0.72276	0.225527	-3.20476	0.00135177
Jmjd4	126.485	-0.725258	0.174496	-4.15631	3.2343e-05
Ccdc57	23.1785	-0.726053	0.278757	-2.60461	0.00919784
Zfp661	52.5608	-0.728184	0.244192	-2.98202	0.00286356
Gm16157	94.1313	-0.730141	0.223685	-3.26414	0.00109796
Sinhcaf	36.1132	-0.730586	0.265819	-2.74844	0.00598799
Brca1	30.7781	-0.733904	0.374204	-1.96124	0.0498509
Zfp493	22.2024	-0.736198	0.342751	-2.14791	0.0317211
Gstp1	17205.3	-0.737071	0.194605	-3.78752	0.00015216
Cep70	36.2869	-0.740276	0.278455	-2.65851	0.00784872
Tmem203	180.958	-0.742808	0.203121	-3.65697	0.000255218
Gm8941	63.3777	-0.746339	0.335443	-2.22493	0.0260856
2810402E24Rik	73.034	-0.748813	0.230985	-3.24182	0.00118768
Tlcd2	798.477	-0.748878	0.197057	-3.8003	0.00014452
Cdk10	279.39	-0.748908	0.137326	-5.45351	4.93842e-08
Prkn	28.5183	-0.751186	0.293053	-2.56331	0.0103678
Pcbd2	148.12	-0.751512	0.157513	-4.77111	1.83215e-06
Slc25a35	19.2097	-0.751696	0.342019	-2.19782	0.0279619
Cdpf1	20.9412	-0.75311	0.30127	-2.49979	0.0124268
Gna14	75.7896	-0.754446	0.26531	-2.84364	0.00446017
1700056E22Rik	17.1833	-0.754941	0.374237	-2.01728	0.0436662
Mettl23	115.076	-0.758693	0.164221	-4.61996	3.8382e-06
Lrfn4	40.3174	-0.758826	0.362961	-2.09065	0.0365591
Lacc1	40.1077	-0.759598	0.261079	-2.90946	0.00362055
Cox20	143.31	-0.764881	0.170247	-4.49278	7.03003e-06
Mycl	169.582	-0.765116	0.220566	-3.46888	0.000522638
Tha1	111.005	-0.766991	0.198453	-3.86485	0.000111159
Bbs10	80.4858	-0.767279	0.237751	-3.22723	0.00124994
Tubd1	46.336	-0.767435	0.212846	-3.60558	0.000311456
Inca1	247.945	-0.769786	0.178408	-4.31476	1.59779e-05
St6galnac4	19.1587	-0.76987	0.389019	-1.979	0.0478155
Catsper2	58.6172	-0.773452	0.197294	-3.92031	8.84352e-05
Pgghg	556.457	-0.774211	0.0848084	-9.12894	6.91715e-20
Pcyox1l	14.2579	-0.775703	0.395273	-1.96245	0.0497104
Trmt12	59.5916	-0.77686	0.197395	-3.93556	8.30038e-05
Golt1a	149.548	-0.776905	0.1763	-4.40673	1.04944e-05
C330021F23Rik	24.3505	-0.776963	0.374556	-2.07436	0.0380461
1810008I18Rik	528.615	-0.777318	0.256972	-3.02491	0.00248705
Mms22l	32.2086	-0.779706	0.313526	-2.48689	0.0128864
2200002D01Rik	64.3877	-0.78338	0.294907	-2.65636	0.00789885
Nrep	73.5714	-0.783393	0.340278	-2.30221	0.0213232
Irf5	65.2896	-0.783915	0.230525	-3.40057	0.000672467
Zfp612	85.7556	-0.784383	0.231829	-3.38345	0.000715818
Gm21811	13.7924	-0.787664	0.382526	-2.05911	0.0394836
E330011O21Rik	36.3618	-0.78869	0.327568	-2.40772	0.0160527
Fhit	34.2531	-0.789191	0.335335	-2.35344	0.0186004
Slc17a9	46.0773	-0.790143	0.267588	-2.95284	0.0031487
Mipol1	24.4684	-0.795536	0.35243	-2.25729	0.0239899
5033406O09Rik	73.035	-0.798223	0.271839	-2.93638	0.00332066
Btg2	104.444	-0.800119	0.215496	-3.71292	0.000204884
Gm30238	12.6981	-0.800588	0.407573	-1.96428	0.0494977
Tlr6	25.6843	-0.809277	0.378072	-2.14054	0.0323115
C630043F03Rik	34.8942	-0.810107	0.308758	-2.62376	0.00869645
9330159M07Rik	22.4908	-0.813445	0.32387	-2.51164	0.012017
3000002C10Rik	12.8632	-0.814881	0.401183	-2.0312	0.0422352
Slc5a6	290.895	-0.815819	0.223387	-3.65205	0.000260157
Slc7a4	47.2511	-0.817288	0.276953	-2.951	0.00316747
Angptl7	15.0144	-0.821667	0.38632	-2.12691	0.0334277
Gm15318	58.2981	-0.822926	0.311923	-2.63823	0.00833391
Zcwpw1	54.0712	-0.823162	0.225571	-3.64923	0.000263027
1700008J07Rik	37.591	-0.82614	0.25213	-3.27664	0.00105049
Morn1	36.0496	-0.827171	0.282608	-2.92692	0.00342342
Gstp-ps	33.3412	-0.827918	0.316461	-2.61618	0.00889194
Mup3	65859	-0.82845	0.203748	-4.06605	4.78176e-05
Gm15343	16.5481	-0.83062	0.385773	-2.15313	0.0313082
Tbxas1	30.7175	-0.833583	0.289733	-2.87708	0.0040138
Keg1	1064.49	-0.834445	0.248721	-3.35495	0.000793791
Mup1	2085.47	-0.835337	0.263535	-3.16974	0.00152574
Eme2	145.362	-0.835562	0.15595	-5.35789	8.41972e-08
Ncapg2	21.781	-0.836612	0.377413	-2.2167	0.0266434
Kcnq1ot1	22.9226	-0.83752	0.361728	-2.31533	0.0205947
5930430L01Rik	99.2322	-0.83976	0.287221	-2.92375	0.00345847
Zfp775	50.9486	-0.840918	0.255277	-3.29414	0.000987219
Tbc1d2	23.6851	-0.844348	0.353587	-2.38795	0.0169427
BC024139	94.5969	-0.844993	0.164167	-5.14717	2.64448e-07
Gpcpd1	862.803	-0.845755	0.350019	-2.41631	0.0156787
Noxo1	31.1241	-0.851057	0.277675	-3.06494	0.00217714
Moap1	34.5291	-0.853257	0.431233	-1.97864	0.0478561
Ctcflos	88.2631	-0.856525	0.302148	-2.83479	0.00458563
Izumo4	68.0029	-0.856559	0.235168	-3.64233	0.000270181
Zap70	71.9845	-0.858078	0.207133	-4.14265	3.43319e-05
Lrp11	17.938	-0.858263	0.361341	-2.37522	0.0175386
Gm4724	32.2771	-0.858938	0.370836	-2.31622	0.0205461
Kif9	14.8684	-0.859984	0.425038	-2.02331	0.0430411
Gm38190	14.2776	-0.860563	0.394849	-2.17947	0.0292966
Cdk5r1	12.5801	-0.865897	0.361747	-2.39365	0.0166814
Fgfr3-ps	13.3454	-0.86716	0.435783	-1.98989	0.046603
Fam84a	17.7074	-0.870346	0.394339	-2.2071	0.0273068
C6	1360.19	-0.871342	0.242647	-3.59099	0.000329424
Lyrm7	35.708	-0.879168	0.243811	-3.60595	0.000311018
Accs	52.9519	-0.880526	0.22488	-3.91553	9.0207e-05
Haghl	56.2619	-0.882397	0.253338	-3.48308	0.000495685
1810046K07Rik	25.7296	-0.883836	0.326377	-2.70802	0.00676859
Dusp5	21.8132	-0.885257	0.3413	-2.59378	0.00949277
Eppk1	250.807	-0.886421	0.220307	-4.02358	5.7321e-05
Gm47431	12.7553	-0.887849	0.408304	-2.17448	0.029669
Mcm10	964.594	-0.889448	0.248528	-3.57887	0.000345085
Gm2415	13.7113	-0.892046	0.417993	-2.13412	0.0328331
Ect2	11.3151	-0.892195	0.443764	-2.01052	0.0443764
Nipal3	181.644	-0.892788	0.117808	-7.57831	3.50095e-14
Snx22	14.4898	-0.893101	0.364154	-2.45254	0.0141853
4930581F22Rik	220.883	-0.894716	0.139554	-6.41124	1.44342e-10
Zfp93	46.6196	-0.898058	0.256316	-3.50371	0.000458828
Htra4	19.3123	-0.907572	0.381835	-2.37687	0.0174601
Ppp1r3e	17.3443	-0.909411	0.382682	-2.37641	0.0174819
Pls1	44.1777	-0.911717	0.316918	-2.87682	0.00401701
Matn4	13.6371	-0.913173	0.441673	-2.06753	0.0386842
Gm26773	10.3298	-0.913808	0.465428	-1.96337	0.049603
Itgb3bp	23.1716	-0.913979	0.318796	-2.86697	0.00414419
Mapk4	23.2986	-0.921473	0.364576	-2.52752	0.0114871
Gm44117	17.5061	-0.923531	0.393734	-2.34557	0.0189981
2500004C02Rik	17.578	-0.930789	0.367318	-2.53402	0.0112764
Ten1	30.4915	-0.935489	0.34143	-2.73992	0.00614543
Birc5	12.4775	-0.937575	0.434633	-2.15716	0.0309929
1700012D14Rik	11.427	-0.939245	0.421313	-2.22933	0.025792
Sspo	19.8631	-0.946191	0.461617	-2.04973	0.0403907
Serpina12	108.435	-0.946291	0.335645	-2.81932	0.0048125
3110070M22Rik	9.78361	-0.946609	0.460658	-2.05491	0.0398879
Syp	11.8766	-0.948476	0.447757	-2.11828	0.034151
Gm31992	12.7916	-0.948548	0.45143	-2.10121	0.0356226
Smim27	60.4959	-0.949102	0.235641	-4.02775	5.63138e-05
Gm28818	10.3657	-0.951315	0.461237	-2.06253	0.0391573
Gm17690	18.1484	-0.954271	0.396866	-2.40452	0.0161938
6330418K02Rik	8.94481	-0.954462	0.451587	-2.11357	0.034552
Slc15a5	44.4839	-0.961404	0.402329	-2.38959	0.016867
Esrrb	25.6363	-0.961718	0.397344	-2.42037	0.0155048
Gm5512	15.8877	-0.96284	0.370836	-2.59641	0.00942045
A530020G20Rik	13.3604	-0.969751	0.400651	-2.42044	0.0155019
Il12rb1	20.5622	-0.970317	0.348094	-2.78752	0.00531136
9130023H24Rik	51.2952	-0.971934	0.238803	-4.07003	4.70076e-05
Rab36	12.2291	-0.974131	0.442624	-2.20081	0.0277495
Gm9755	8.97307	-0.975707	0.497509	-1.96118	0.0498577
Apoc1	24654.3	-0.977494	0.111756	-8.7467	2.19674e-18
Azin2	27.3368	-0.982198	0.374337	-2.62384	0.00869455
Gm5617	288.918	-0.985492	0.158497	-6.21774	5.04378e-10
Ccdc159	42.3399	-0.992219	0.240458	-4.12637	3.68534e-05
Snrnp35	35.2211	-0.992789	0.257723	-3.85216	0.000117082
Gamt	2290.73	-0.993158	0.197351	-5.03243	4.84297e-07
Fam47e	216.78	-0.995872	0.23051	-4.32031	1.55813e-05
4930577N17Rik	11.9009	-0.997334	0.396185	-2.51735	0.0118242
Gm4890	11.0401	-1.00371	0.422546	-2.37539	0.0175305
4732465J04Rik	214.554	-1.00865	0.199626	-5.05268	4.3566e-07
Gm15853	7.87367	-1.00964	0.509055	-1.98337	0.0473262
A930037H05Rik	7.25196	-1.01369	0.516917	-1.96104	0.0498746
Ces4a	30.0974	-1.02639	0.468923	-2.18881	0.0286105
Fabp5	230.486	-1.03404	0.416012	-2.4856	0.0129333
Dnaic1	22.2726	-1.03498	0.416577	-2.4845	0.0129735
Gm47348	31.6511	-1.03529	0.354451	-2.92084	0.0034909
Gm19426	13.7591	-1.0384	0.430602	-2.41149	0.0158873
Stap1	65.5331	-1.04015	0.27802	-3.74128	0.000183087
Cdnf	8.93795	-1.04038	0.475085	-2.18989	0.0285323
Gm4430	17.0224	-1.04136	0.382213	-2.72455	0.00643886
Bend4	26.3651	-1.04689	0.325314	-3.21809	0.00129047
Nxpe3	13.683	-1.05335	0.364447	-2.89026	0.00384923
1810021B22Rik	12.3373	-1.05439	0.488703	-2.15753	0.0309645
Gm14403	42.5974	-1.05465	0.342823	-3.07636	0.00209544
Tifa	63.2751	-1.05965	0.420824	-2.51803	0.0118013
Kcnj15	9.04041	-1.06093	0.477307	-2.22274	0.0262336
Gm16551	59.6524	-1.07056	0.237612	-4.50551	6.62139e-06
2010001A14Rik	34.4531	-1.07529	0.275935	-3.89689	9.74371e-05
Bbs1	28.8621	-1.07611	0.261775	-4.11083	3.94243e-05
D830035M03Rik	10.296	-1.07725	0.428844	-2.51199	0.0120052
Ctcfl	13.7454	-1.08117	0.547454	-1.97491	0.0482787
4732491K20Rik	8.14017	-1.08558	0.550941	-1.97041	0.0487912
Gm38345	62.3484	-1.08957	0.287624	-3.78816	0.000151766
Prdm1	9.7322	-1.08962	0.47753	-2.28179	0.0225019
Per2	273.718	-1.09895	0.389657	-2.8203	0.00479784
Mterf2	33.6236	-1.10338	0.278962	-3.95529	7.6441e-05
Gm49359	38.6906	-1.10674	0.318145	-3.47873	0.000503793
2810030D12Rik	14.6553	-1.10939	0.420652	-2.63732	0.00835639
Spata24	23.9645	-1.11413	0.365959	-3.04441	0.00233134
Mbp	19.601	-1.11508	0.489669	-2.27721	0.0227734
Syt11	32.9321	-1.11675	0.263593	-4.23666	2.2687e-05
Kiss1r	9.83545	-1.11805	0.505864	-2.21017	0.0270933
Tdrkh	34.0048	-1.11814	0.304489	-3.67219	0.000240484
Cenpm	18.1199	-1.12112	0.548174	-2.0452	0.0408352
Nudt7	2964.76	-1.12163	0.227029	-4.94047	7.79346e-07
Kcnj2	16.8572	-1.12384	0.498515	-2.25437	0.024173
Sat2	89.964	-1.13555	0.193782	-5.85995	4.63002e-09
Jph1	9.28116	-1.13679	0.479846	-2.36907	0.0178327
3010003L21Rik	10.1057	-1.13744	0.470924	-2.41533	0.015721
Acsm2	19.3614	-1.13802	0.439234	-2.59092	0.009572
Cct6b	8.74875	-1.13945	0.473021	-2.40887	0.016002
Gm6297	11.5115	-1.15066	0.459613	-2.50355	0.0122956
A330035P11Rik	27.2644	-1.15303	0.342767	-3.36388	0.00076856
1500026H17Rik	10.4302	-1.15367	0.480464	-2.40117	0.0163429
Slc2a5	117.063	-1.15501	0.235006	-4.9148	8.88742e-07
Egfr	3819.66	-1.15776	0.253284	-4.57099	4.85415e-06
Onecut1	200.517	-1.15801	0.534213	-2.1677	0.0301817
Gm3776	24.6168	-1.16097	0.568833	-2.04096	0.0412543
Tlr12	100.148	-1.16098	0.307639	-3.77383	0.000160759
Smpd3	16.2169	-1.16274	0.532448	-2.18376	0.0289798
Man2c1os	19.567	-1.16861	0.315375	-3.70547	0.000211001
Hamp2	628.118	-1.18321	0.272183	-4.34713	1.37929e-05
Hspb1	186.13	-1.20614	0.303465	-3.97455	7.05135e-05
Usp2	366.021	-1.20752	0.614103	-1.96631	0.0492627
Gm11752	13.4627	-1.21015	0.536894	-2.25399	0.024197
G730003C15Rik	8.62808	-1.21205	0.555252	-2.18288	0.0290447
Ube2ql1	23.7452	-1.21636	0.369349	-3.29324	0.000990395
Cpe	16.556	-1.22143	0.467391	-2.6133	0.00896734
Mthfsd	127.164	-1.22157	0.19944	-6.125	9.06826e-10
Trim34a	14.3717	-1.22433	0.385867	-3.17294	0.00150903
Gm16576	12.8254	-1.23965	0.423854	-2.92472	0.00344771
Thbs1	22.0444	-1.24024	0.468662	-2.64634	0.00813692
Obp2a	10.8726	-1.24695	0.627282	-1.98786	0.0468276
0610040B10Rik	17.0231	-1.25209	0.45501	-2.7518	0.00592696
Ncmap	19.9709	-1.25735	0.428839	-2.93199	0.00336793
Gm13421	10.8679	-1.25751	0.4854	-2.59068	0.00957868
1700022N22Rik	11.6932	-1.25956	0.482611	-2.60989	0.00905724
Spag4	17.7728	-1.26193	0.362463	-3.48154	0.000498543
Slc8a3	8.42761	-1.264	0.52807	-2.39362	0.0166832
Gm6658	24.0079	-1.26572	0.363766	-3.47948	0.000502385
Gm3839	34.8674	-1.26922	0.425017	-2.98628	0.00282398
1700007L15Rik	17.5532	-1.27219	0.365264	-3.48294	0.00049594
Gm12265	10.7161	-1.27238	0.47264	-2.69208	0.00710089
AC132253.4	9.81322	-1.27487	0.461013	-2.76536	0.00568595
F730311O21Rik	8.02019	-1.27497	0.622078	-2.04954	0.0404098
Slc4a9	7.6875	-1.28091	0.564788	-2.26794	0.0233328
Cyp7a1	812.852	-1.28572	0.421734	-3.04866	0.00229865
Gm6710	20.0581	-1.2975	0.447875	-2.89702	0.0037672
Neil2	9.95736	-1.30111	0.517687	-2.51332	0.0119602
Gm19619	8.37544	-1.31442	0.645195	-2.03724	0.0416262
Epsti1	12.3491	-1.318	0.552381	-2.38603	0.0170314
4732419C18Rik	29.0297	-1.32452	0.34449	-3.84486	0.00012062
4930556M19Rik	90.2244	-1.33529	0.241237	-5.53517	3.10926e-08
Phlda1	1065.58	-1.33707	0.568761	-2.35085	0.0187304
Nupr1l	22.1192	-1.33945	0.301877	-4.43707	9.11907e-06
Adh6-ps1	55.8196	-1.34489	0.419463	-3.20621	0.00134497
Prok1	16.8628	-1.35916	0.574297	-2.36665	0.0179497
A930038B10Rik	33.4922	-1.36319	0.274956	-4.95784	7.128e-07
Mup12	43.954	-1.36695	0.666997	-2.0494	0.0404228
Gnat2	8.54336	-1.36793	0.55189	-2.47864	0.0131886
Gm36738	30.3148	-1.38192	0.290963	-4.74948	2.03944e-06
Tmed6	12.5291	-1.39255	0.502237	-2.7727	0.00555938
Dio1	132.09	-1.41833	0.554828	-2.55634	0.010578
Cidec	35.9645	-1.43284	0.391597	-3.65896	0.000253246
Gm43714	10.6983	-1.48473	0.433084	-3.42827	0.000607439
Vill	12.4474	-1.50632	0.622073	-2.42145	0.0154589
Mup21	1064.19	-1.56111	0.60306	-2.58865	0.00963535
Ccdc17	15.5556	-1.58234	0.371816	-4.25571	2.08387e-05
Gm34121	12.4522	-1.60668	0.420281	-3.82287	0.000131908
6430550D23Rik	12.5658	-1.62041	0.438148	-3.69832	0.000217031
Gm19605	7.76999	-1.62253	0.506324	-3.20453	0.00135283
Vmn2r20	7.73195	-1.63163	0.574064	-2.84225	0.00447964
Lmod2	10.0429	-1.6405	0.641641	-2.55672	0.0105663
Gm32063	15.4789	-1.64538	0.525026	-3.1339	0.00172502
Gm1600	8.77567	-1.64741	0.654418	-2.51737	0.0118234
Teddm2	9.11986	-1.67657	0.533134	-3.14475	0.0016623
Gm6166	11.6538	-1.6788	0.662883	-2.53258	0.0113227
Gm49494	8.57642	-1.74799	0.510658	-3.42302	0.000619302
9330102E08Rik	17.1698	-1.76218	0.447891	-3.9344	8.34041e-05
Gm9887	13.192	-1.7887	0.48174	-3.713	0.000204815
Thrsp	2800.19	-1.80078	0.658065	-2.73648	0.00621002
Gm45792	18.4052	-1.817	0.410477	-4.42657	9.57453e-06
Slc13a5	14.613	-1.83846	0.785804	-2.33959	0.019305
Gadd45g	245.397	-1.87141	0.899418	-2.08069	0.0374619
Marveld3	25.4324	-1.89893	0.424654	-4.4717	7.76011e-06
Gm10433	8.42878	-1.91257	0.578793	-3.30442	0.000951731
Cntnap1	61.0669	-1.95179	0.454655	-4.29289	1.7636e-05
4930404N11Rik	8.9459	-1.95962	0.755561	-2.5936	0.00949777
Mup9	311.663	-1.96091	0.487191	-4.02494	5.69909e-05
4930452B06Rik	24.7376	-2.05995	0.505537	-4.07477	4.60598e-05
Gm14097	18.1261	-2.09403	0.617317	-3.39215	0.000693475
Mup7	1232.51	-2.21579	0.649985	-3.40899	0.000652027
Bhlhe41	106.015	-2.31128	0.744673	-3.10375	0.00191086
Lrtm1	84.2373	-2.41605	0.789051	-3.06198	0.00219882
Mup8	15.7297	-2.41709	0.569787	-4.2421	2.21439e-05
Gnat1	33.9577	-2.46806	0.433184	-5.69749	1.21582e-08
Per3	176.833	-2.50497	0.653061	-3.83574	0.000125187
Ciart	73.709	-2.59282	0.893704	-2.90121	0.00371728
Apoc3	14331.5	-2.61056	0.169434	-15.4076	1.45624e-53
Serpina4-ps1	271.724	-2.73993	0.712383	-3.84614	0.000119991
Mup17	251.033	-2.82282	0.655357	-4.3073	1.65261e-05
Gstp3	232.914	-2.84577	0.209988	-13.552	7.70564e-42
Mup16	13.3141	-2.90517	0.805682	-3.60586	0.000311126
Gm45819	9.19066	-2.98781	0.985781	-3.0309	0.00243822
Dbp	1435.11	-3.57347	0.922195	-3.87496	0.00010664

## Sheet: Table S3
Table S3 Differentially expressed genes between the OTA+CUR and OTA groups
gene	baseMean	log2FoldChange	lfcSE	stat	pvalue
Dbp	1435.11	5.26244	0.922034	5.70742	1.14701e-08
Lypd1	6.2897	5.16229	1.17324	4.40004	1.0823e-05
Ciart	73.709	4.79523	0.888851	5.39486	6.85761e-08
Gm45819	9.19066	4.62317	0.962935	4.80112	1.57778e-06
Pagr1a	37.657	4.41273	1.74302	2.53166	0.0113524
Thrsp	2800.19	4.26472	0.657852	6.48279	9.00403e-11
Chrna4	39.356	4.26318	1.14936	3.70918	0.000207932
Bhlhe41	106.015	3.88917	0.742153	5.24039	1.60241e-07
Per3	176.833	3.80234	0.651717	5.83434	5.40041e-09
Gnat1	33.9577	3.75312	0.422647	8.88003	6.68412e-19
Drc1	5.67476	3.6481	0.872061	4.18331	2.87296e-05
Nnmt	183.18	3.50645	0.84698	4.13994	3.47391e-05
4930452B06Rik	24.7376	3.41008	0.492123	6.92933	4.22835e-12
Cenpm	18.1199	3.08367	0.519054	5.94094	2.83398e-09
Gstp3	232.914	3.06645	0.209393	14.6445	1.46108e-48
Gm11752	13.4627	3.05069	0.500095	6.10021	1.05928e-09
Lrtm1	84.2373	2.83987	0.788284	3.60259	0.000315059
Slc13a5	14.613	2.77541	0.776046	3.57634	0.000348434
Gm1600	8.77567	2.72014	0.631211	4.3094	1.63697e-05
Gm10433	8.42878	2.69073	0.559485	4.8093	1.5146e-06
Usp2	366.021	2.62179	0.613286	4.27499	1.91146e-05
Cntnap1	61.0669	2.57551	0.451973	5.69838	1.20951e-08
Gm6166	11.6538	2.56113	0.649057	3.94592	7.94951e-05
Crybb3	6.10843	2.56036	0.842074	3.04055	0.00236149
Gsto2	5.42039	2.55573	0.818125	3.12389	0.00178476
Rgs16	1521.95	2.52085	0.61549	4.09568	4.2094e-05
Gm14097	18.1261	2.42869	0.613512	3.95867	7.53676e-05
Gm32063	15.4789	2.40727	0.513577	4.68727	2.76868e-06
Apoc3	14331.5	2.40493	0.16944	14.1935	1.00559e-45
Gm11773	5.2134	2.36652	0.725541	3.26173	0.00110734
Fabp5	230.486	2.23821	0.414393	5.40117	6.62088e-08
Lnx1	6.25616	2.22485	0.634612	3.50585	0.00045515
Gm27252	5.96339	2.22202	0.727078	3.0561	0.00224235
Vmn2r20	7.73195	2.21467	0.557713	3.97098	7.1578e-05
Cxcl1	77.2492	2.2066	0.646733	3.41192	0.000645077
Ptk6	13.3287	2.19522	0.642804	3.41507	0.000637651
Smpd3	16.2169	2.17864	0.517502	4.20992	2.55456e-05
A930036K24Rik	30.6718	2.16659	0.524519	4.13062	3.61788e-05
Gm43909	6.15749	2.15086	0.726099	2.96222	0.00305433
Wee1	150.584	2.12466	0.488498	4.34937	1.36528e-05
Pdzk1ip1	33.6151	2.10922	0.464132	4.54444	5.50813e-06
Chrm3	6.60993	2.10686	0.874208	2.41002	0.0159516
Cyp7a1	812.852	2.06695	0.421451	4.90436	9.37301e-07
Gm49880	6.61581	2.06207	0.896607	2.29985	0.0214565
Gm15318	58.2981	2.01031	0.303243	6.62938	3.37094e-11
Slc2a5	117.063	1.98546	0.231186	8.58816	8.83708e-18
Dntt	9.6348	1.97238	0.509875	3.86837	0.000109567
Cyp2a4	670.81	1.95517	0.708703	2.7588	0.00580148
Mmd2	19.5265	1.92676	0.494651	3.89519	9.812e-05
Cdkl4	5.35686	1.92393	0.706354	2.72375	0.00645455
Ppp1r3g	95.7955	1.9107	0.771533	2.4765	0.0132679
Hao2	55.6162	1.90749	0.666761	2.86084	0.00422524
Gm18609	6.14544	1.90626	0.764436	2.49369	0.0126425
Gm19619	8.37544	1.89458	0.631476	3.00024	0.0026977
Mup16	13.3141	1.89045	0.81546	2.31826	0.0204353
Upp2	3324.47	1.86812	0.494321	3.77917	0.000157353
Teddm2	9.11986	1.85962	0.527447	3.52571	0.000422349
Pls1	44.1777	1.85636	0.308124	6.02472	1.69399e-09
Gm9887	13.192	1.85601	0.47943	3.87128	0.000108265
Hamp2	628.118	1.83997	0.271697	6.77215	1.26881e-11
C330021F23Rik	24.3505	1.83822	0.359014	5.12017	3.05259e-07
4930459C07Rik	11.1428	1.83168	0.53478	3.42511	0.000614546
Gm30794	6.06801	1.81948	0.658861	2.76156	0.00575265
Nfasc	5.30114	1.81337	0.83152	2.18078	0.0291993
Neil2	9.95736	1.80967	0.504919	3.58408	0.000338263
Vill	12.4474	1.80269	0.616881	2.92227	0.00347495
Prss8	101.13	1.78316	0.527303	3.38166	0.000720498
Gm45909	15.0572	1.7693	0.60806	2.90975	0.00361722
AA543186	6.83199	1.76546	0.569807	3.09835	0.00194603
4732419C18Rik	29.0297	1.76061	0.338781	5.19689	2.02654e-07
Per2	273.718	1.75675	0.38887	4.51759	6.25484e-06
Ccdc17	15.5556	1.7565	0.367174	4.78383	1.71985e-06
4930404N11Rik	8.9459	1.75339	0.757757	2.31392	0.0206722
Ifi27l2b	35.8199	1.75192	0.659151	2.65785	0.0078641
Fam83f	6.20458	1.72676	0.626966	2.75415	0.00588442
Htra4	19.3123	1.72667	0.367228	4.7019	2.57748e-06
Cenpp	7.16008	1.72321	0.636608	2.70686	0.00679236
Ncmap	19.9709	1.72131	0.421752	4.08133	4.47788e-05
Gm36435	17.4942	1.70786	0.435693	3.91986	8.86004e-05
9330102E08Rik	17.1698	1.70602	0.447716	3.81051	0.000138681
Gm13594	6.37917	1.70355	0.662683	2.57069	0.0101497
Gm20478	5.41863	1.70048	0.656815	2.58897	0.00962633
1810062G17Rik	5.22592	1.67685	0.564038	2.97293	0.00294969
Fras1	42.0061	1.66998	0.448693	3.72189	0.000197736
Dio1	132.09	1.66992	0.554344	3.01242	0.00259171
Tnfsf13os	6.66167	1.66553	0.581517	2.86411	0.00418188
D630024D03Rik	5.80428	1.65449	0.607269	2.72448	0.00644025
Mterf2	33.6236	1.64302	0.271396	6.05396	1.41332e-09
Azin2	27.3368	1.63266	0.366014	4.46065	8.1713e-06
Kiss1r	9.83545	1.62372	0.492397	3.29759	0.000975194
Gm29562	6.75769	1.62337	0.742168	2.18734	0.0287178
A930038B10Rik	33.4922	1.62259	0.270945	5.98862	2.11633e-09
Tlr12	100.148	1.62254	0.305672	5.30813	1.10759e-07
Gm19605	7.76999	1.61347	0.504625	3.19736	0.00138691
Scd1	124168	1.60395	0.603436	2.65802	0.00786003
6430550D23Rik	12.5658	1.59939	0.437186	3.65837	0.000253829
Gm49494	8.57642	1.59871	0.512648	3.11854	0.00181751
Gm45083	6.11415	1.59734	0.627991	2.54357	0.0109726
A930033H14Rik	28.9589	1.59201	0.441452	3.60631	0.000310585
Rundc3b	7.45288	1.5916	0.646436	2.46212	0.0138119
Nrg4	91.8321	1.58954	0.479781	3.31305	0.000922845
Gm44202	5.40676	1.58935	0.538884	2.94933	0.00318462
Pklr	2835.3	1.58798	0.259444	6.1207	9.31668e-10
G730003C15Rik	8.62808	1.58776	0.544625	2.91533	0.00355313
Gm14023	5.37366	1.58667	0.740507	2.14268	0.0321387
D830044D21Rik	6.01554	1.58157	0.553134	2.85928	0.004246
Fam47e	216.78	1.57635	0.228992	6.88387	5.82494e-12
Stap1	65.5331	1.56356	0.27423	5.70164	1.18659e-08
Anxa8	6.58558	1.54553	0.69454	2.22526	0.0260635
Gm43267	6.65428	1.54236	0.725356	2.12635	0.0334743
1810046K07Rik	25.7296	1.53598	0.316074	4.85956	1.17645e-06
Jaml	24.1667	1.53522	0.444353	3.45495	0.000550393
2200002D01Rik	64.3877	1.53214	0.28969	5.28891	1.2305e-07
Il15	9.39378	1.52992	0.4834	3.16491	0.00155129
Sult2a7	20.3309	1.52756	0.478064	3.1953	0.00139685
Gm12265	10.7161	1.52504	0.465401	3.27683	0.00104981
Gm17634	6.03289	1.50468	0.581575	2.58726	0.00967424
BC049987	6.19111	1.49409	0.530815	2.81471	0.00488218
Bmper	11.028	1.4907	0.497198	2.9982	0.00271575
Mup17	251.033	1.49029	0.656271	2.27084	0.0231564
Ppl	176.668	1.47213	0.303307	4.85358	1.2125e-06
Raet1d	94.9014	1.46999	0.338547	4.34205	1.41159e-05
Chek2	17.5905	1.46981	0.344325	4.26866	1.9665e-05
1810021B22Rik	12.3373	1.4685	0.479365	3.06343	0.00218819
B930059L03Rik	5.836	1.46598	0.659026	2.22447	0.026117
Large2	11.6657	1.46596	0.466893	3.13982	0.00169054
Pnldc1	45.779	1.46145	0.327516	4.46222	8.11131e-06
Aacs	874.816	1.46113	0.437685	3.33832	0.000842872
Gm18782	5.38267	1.45712	0.618679	2.35521	0.0185124
Gamt	2290.73	1.45616	0.197215	7.38361	1.54058e-13
Elovl6	793.154	1.44969	0.252731	5.7361	9.68819e-09
Orm1	5870.39	1.44701	0.428037	3.38057	0.000723362
Spata24	23.9645	1.44646	0.360685	4.0103	6.06411e-05
Prkar2b	7.02241	1.43973	0.501914	2.86848	0.00412454
Fam110c	11.2914	1.42973	0.564432	2.53304	0.0113079
Gm46516	26.3419	1.42942	0.307826	4.64359	3.42412e-06
Slc5a6	290.895	1.4217	0.222147	6.39984	1.55538e-10
Nudt7	2964.76	1.41693	0.226967	6.24288	4.29582e-10
Mas1	6.55477	1.41649	0.717558	1.97404	0.048377
E330011M16Rik	6.56131	1.40801	0.637702	2.20794	0.0272484
Erbb4	78.6617	1.40768	0.632775	2.22461	0.0261076
Gm15998	6.90167	1.407	0.56985	2.46907	0.0135466
C1qtnf4	7.14723	1.40397	0.527385	2.66213	0.00776483
Lmod2	10.0429	1.40369	0.644539	2.17782	0.0294193
Arl4d	273.886	1.40169	0.372699	3.76092	0.000169286
Marveld3	25.4324	1.39398	0.429121	3.24846	0.00116032
Klk1b4	38.7021	1.39299	0.432447	3.22118	0.00127665
Mthfsd	127.164	1.39231	0.198366	7.01886	2.2368e-12
Birc5	12.4775	1.39078	0.423156	3.28668	0.00101376
Fkbp11	139.092	1.38551	0.230843	6.00196	1.94948e-09
Nupr1l	22.1192	1.38462	0.299935	4.6164	3.90459e-06
3110070M22Rik	9.78361	1.38436	0.447322	3.09477	0.00196963
Ube2ql1	23.7452	1.37824	0.366356	3.76201	0.000168551
Hhipl1	13.275	1.36939	0.432735	3.16451	0.00155346
Cap2	9.45519	1.36688	0.516184	2.64805	0.00809568
1810008I18Rik	528.615	1.36195	0.256396	5.31191	1.08481e-07
Nme4	26.0624	1.36141	0.36678	3.7118	0.000205788
Gm19426	13.7591	1.35934	0.422907	3.21427	0.00130775
Coq10b	519.522	1.34781	0.452904	2.97592	0.00292109
Pdlim4	11.1571	1.3412	0.441779	3.0359	0.00239815
Crygn	5.9973	1.33975	0.552271	2.4259	0.0152704
AI463170	6.78011	1.33348	0.561224	2.37603	0.0175
2700046G09Rik	8.01553	1.33055	0.468991	2.83704	0.00455341
Cox7a1	15.6034	1.32917	0.338509	3.92655	8.61741e-05
Gm32461	10.1378	1.31959	0.50756	2.59986	0.0093261
Snrpert	6.26329	1.31912	0.497762	2.6501	0.00804686
6030443J06Rik	6.82512	1.31886	0.597135	2.20864	0.0271995
Gm26588	124.154	1.31845	0.194156	6.79069	1.11602e-11
Gm11127	5.85314	1.31744	0.580908	2.2679	0.0233355
Cyp2b9	855.443	1.31696	0.513291	2.56571	0.0102966
Gucy2c	127.034	1.31561	0.326285	4.03209	5.52823e-05
Gm36738	30.3148	1.31495	0.290937	4.51971	6.19237e-06
Lrrc24	49.0698	1.31295	0.376686	3.48553	0.000491159
Mcm6	15.7257	1.30812	0.534399	2.44784	0.0143717
Spa17	5.80675	1.30665	0.52865	2.47168	0.013448
Smtnl2	11.2037	1.30555	0.521653	2.50271	0.0123247
Tef	2409.76	1.3052	0.338842	3.85195	0.000117179
Col15a1	50.0698	1.30408	0.382785	3.40682	0.000657233
Gm15922	42.1232	1.301	0.401138	3.24328	0.00118163
Ribc1	12.5505	1.29861	0.490872	2.64551	0.00815681
Nol3	23.0645	1.29621	0.291046	4.45362	8.44326e-06
Ptgr1	56.7767	1.29579	0.211766	6.119	9.41673e-10
Slc10a2	199.19	1.29237	0.282389	4.57656	4.72676e-06
Dcaf4	47.6453	1.28921	0.240824	5.35331	8.63577e-08
Gm16675	9.03351	1.28075	0.471448	2.71664	0.00659483
Amhr2	5.61446	1.27417	0.627904	2.02925	0.042433
Tbc1d10a	229.96	1.27343	0.196537	6.47934	9.21242e-11
B4galnt3	14.4351	1.27334	0.494427	2.57539	0.0100128
Cgref1	15.3991	1.27152	0.549392	2.31441	0.0206454
Gnat2	8.54336	1.27132	0.552555	2.3008	0.0214029
Nat8f5	39.9701	1.26975	0.325131	3.90536	9.4085e-05
Gm17690	18.1484	1.26769	0.390621	3.24531	0.00117322
Cyp2c55	12.0569	1.26377	0.551345	2.29216	0.0218967
Gm14403	42.5974	1.26373	0.340618	3.71012	0.000207159
Gpx7	16.07	1.24946	0.427157	2.92506	0.00344391
Col17a1	6.69932	1.24495	0.634045	1.96351	0.0495873
Gm20633	13.0009	1.24415	0.444582	2.79847	0.00513455
Mafb	1315.3	1.24401	0.465867	2.67031	0.00757822
Slc7a4	47.2511	1.24079	0.272445	4.55428	5.25657e-06
1700037H04Rik	121.246	1.23779	0.188581	6.56373	5.24787e-11
Plaur	7.87519	1.23653	0.591121	2.09184	0.0364525
Apcs	4236.03	1.23215	0.370268	3.32773	0.000875557
1700022N22Rik	11.6932	1.22569	0.481904	2.54343	0.0109771
Tlr1	10.643	1.22513	0.455998	2.68671	0.00721597
Uhrf1	6.90781	1.22046	0.622076	1.96192	0.049772
Dct	37.7858	1.21724	0.31904	3.81531	0.00013601
0610040B10Rik	17.0231	1.21583	0.454533	2.6749	0.00747524
Accs	52.9519	1.20832	0.220906	5.46984	4.50445e-08
Tifa	63.2751	1.20591	0.41989	2.87195	0.00407943
Gm46411	10.2705	1.20527	0.518393	2.32502	0.0200709
2810408I11Rik	26.0591	1.20476	0.278012	4.33348	1.4677e-05
Cxcl11	9.67216	1.20392	0.613265	1.96313	0.0496312
Pcsk4	190.023	1.20002	0.261294	4.59261	4.37735e-06
3010003L21Rik	10.1057	1.19948	0.467734	2.56444	0.0103342
Nos1ap	37.9975	1.19383	0.509506	2.34311	0.0191237
Tha1	111.005	1.19312	0.195747	6.09519	1.09304e-09
Igf1os	6.8461	1.18717	0.568402	2.08861	0.0367424
H2-K2	7.43976	1.18703	0.587351	2.02098	0.0432815
Gm34121	12.4522	1.18667	0.427813	2.77381	0.00554036
Angptl7	15.0144	1.18586	0.377366	3.14246	0.00167532
Fam228b	8.43705	1.18294	0.532005	2.22355	0.0261789
G6pdx	94.4512	1.17996	0.212516	5.55233	2.81885e-08
Irak1bp1	13.5067	1.17609	0.467499	2.51572	0.0118791
Bhlhe40	1349.32	1.17549	0.395756	2.97025	0.00297562
C130083M11Rik	9.32757	1.17064	0.575426	2.03439	0.0419122
Raet1e	48.6912	1.16881	0.401092	2.91406	0.00356761
Ntrk2	17.3056	1.16684	0.501501	2.32669	0.0199817
Gpcpd1	862.803	1.16453	0.349867	3.32848	0.000873217
Unc93a	12.6499	1.16396	0.504064	2.30914	0.0209357
Ptrh1	12.4745	1.16333	0.501704	2.31875	0.0204085
Ctcfl	13.7454	1.1608	0.545169	2.12926	0.033233
Ttbk1	12.898	1.15868	0.491527	2.35732	0.0184075
9130204K15Rik	6.29762	1.15689	0.583313	1.9833	0.0473335
Izumo4	68.0029	1.15451	0.232437	4.96699	6.79995e-07
Fhit	34.2531	1.15326	0.330802	3.48626	0.000489817
Pla2g16	167.937	1.15272	0.145232	7.93713	2.06918e-15
Slc37a1	24.8263	1.15226	0.445375	2.58717	0.00967688
3000002C10Rik	12.8632	1.1501	0.39173	2.93595	0.00332532
A530020G20Rik	13.3604	1.14513	0.395262	2.89715	0.00376566
Gm7049	28.1224	1.14324	0.394057	2.90121	0.00371722
Psmb9	154.093	1.14003	0.23203	4.91332	8.95489e-07
Sspo	19.8631	1.13851	0.45826	2.48442	0.0129764
Pcyox1l	14.2579	1.13321	0.386141	2.93472	0.00333852
1700007L15Rik	17.5532	1.13154	0.366545	3.08706	0.00202149
Plau	20.8584	1.1295	0.467478	2.41616	0.0156853
Slc17a9	46.0773	1.12557	0.263641	4.26933	1.96065e-05
Apol7a	1244.34	1.12454	0.198764	5.65767	1.53438e-08
Tkfc	4929.62	1.12114	0.143712	7.80127	6.12887e-15
Gm49077	49.2354	1.11677	0.243806	4.58059	4.63663e-06
Gm44117	17.5061	1.11584	0.389236	2.86675	0.00414709
Tmem86b	638.445	1.11316	0.113435	9.81314	9.88401e-23
Fitm1	93.8298	1.11058	0.290131	3.82787	0.000129258
Lefty1	9.05901	1.10966	0.541611	2.04882	0.0404802
Gm15408	37.7156	1.10286	0.248046	4.44619	8.7408e-06
Tdrkh	34.0048	1.10281	0.30389	3.62897	0.000284553
Mcm10	964.594	1.10168	0.248389	4.43531	9.19401e-06
Synm	28.2528	1.09755	0.388117	2.82788	0.00468574
Atp8b5	53.8335	1.09577	0.237365	4.61636	3.90521e-06
Snrnp35	35.2211	1.09562	0.255492	4.28826	1.80079e-05
Tmem237	43.3917	1.09449	0.261428	4.18659	2.83181e-05
Kcnip3	5.31375	1.09405	0.54543	2.00585	0.0448717
Cd207	24.9174	1.09234	0.439145	2.48742	0.0128674
Sarm1	7.74433	1.08761	0.48514	2.24184	0.0249719
Cryzl2	138.295	1.08658	0.178975	6.07112	1.27021e-09
Itgb3bp	23.1716	1.08649	0.314899	3.45028	0.000560009
9130409I23Rik	170.47	1.08613	0.513436	2.11542	0.0343939
Nuggc	23.0804	1.08364	0.397611	2.72537	0.00642286
Tmed6	12.5291	1.08312	0.50663	2.13789	0.0325259
Kcnj2	16.8572	1.08061	0.498169	2.16917	0.0300695
Slc15a5	44.4839	1.07564	0.401127	2.68156	0.00732808
Kazald1	15.5499	1.07423	0.428069	2.50949	0.0120906
Lacc1	40.1077	1.07406	0.25664	4.1851	2.85038e-05
Treh	25.3082	1.07401	0.381314	2.81659	0.00485358
D830035M03Rik	10.296	1.07007	0.427188	2.50492	0.012248
Kcnk10	32.7753	1.06577	0.303158	3.51555	0.000438851
Gm31834	8.01616	1.06505	0.532653	1.99953	0.0455515
Ccdc57	23.1785	1.06454	0.271039	3.92765	8.57799e-05
Bmf	76.7567	1.06442	0.337693	3.15202	0.00162145
Ccdc34	27.172	1.06159	0.319982	3.31764	0.000907821
Catsperd	22.6371	1.05924	0.402435	2.63207	0.00848666
5930430L01Rik	99.2322	1.05919	0.286015	3.70327	0.000212839
AC115752.1	9.98967	1.05899	0.522497	2.02679	0.0426835
Prkn	28.5183	1.05755	0.287596	3.67721	0.000235802
Dcxr	1308.2	1.05597	0.156374	6.75288	1.4494e-11
Hmgn2	126.036	1.05237	0.1881	5.59473	2.20965e-08
Sipa1l2	178.183	1.0517	0.239613	4.38914	1.13799e-05
Brca1	30.7781	1.04789	0.370182	2.83075	0.00464397
Gm38345	62.3484	1.04679	0.287459	3.64152	0.000271032
2610306M01Rik	20.2121	1.04297	0.289205	3.60635	0.00031054
Dnph1	101.916	1.04294	0.196503	5.3075	1.11137e-07
Sat2	89.964	1.04241	0.193946	5.37474	7.66919e-08
Gna14	75.7896	1.04229	0.26317	3.96051	7.47902e-05
Gm10252	2277.58	1.0378	0.386255	2.68684	0.00721318
Slfn9	30.6848	1.03343	0.265263	3.89587	9.78464e-05
Gal3st1	30.0861	1.03265	0.393812	2.6222	0.00873651
Jrk	11.5532	1.03182	0.508217	2.03027	0.0423296
Eef2k	144.996	1.02861	0.161684	6.36187	1.9931e-10
Tbc1d19	31.5739	1.02804	0.342529	3.00133	0.00268803
Nr1d2	1522.49	1.02658	0.244959	4.19083	2.77938e-05
Eppk1	250.807	1.02583	0.219861	4.66582	3.07394e-06
Dusp14	12.2959	1.025	0.441251	2.32295	0.0201821
Ly75	48.1884	1.02472	0.278159	3.68395	0.000229646
BC024139	94.5969	1.02393	0.16225	6.31081	2.77583e-10
Kif9	14.8684	1.01951	0.420709	2.42332	0.0153793
C2cd4d	20.4531	1.01949	0.333269	3.05907	0.00222024
Clec11a	43.9325	1.01763	0.287737	3.53665	0.00040523
Tmem266	14.7345	1.01451	0.385056	2.63471	0.008421
Tert	99.4793	1.01358	0.233596	4.33904	1.43108e-05
Cited4	9.8296	1.01255	0.416059	2.43367	0.0149465
Gm31992	12.7916	1.0122	0.448705	2.25583	0.0240814
Ripor2	18.8616	1.01146	0.421448	2.39996	0.0163969
H2-Q7	141.504	1.01127	0.205126	4.92999	8.22348e-07
2010001A14Rik	34.4531	1.01097	0.275879	3.66455	0.000247778
Morn1	36.0496	1.00991	0.279646	3.6114	0.000304548
Gm44509	8.69942	1.00794	0.421528	2.39115	0.0167958
Slc20a1	446.59	1.00786	0.151517	6.65184	2.89453e-11
Cisd3	387.056	1.0064	0.171621	5.86408	4.51633e-09
Hapln4	72.6602	1.00315	0.29686	3.37922	0.000726919
D030028A08Rik	10.8392	1.003	0.432073	2.32136	0.0202676
Slc46a3	667.601	1.00195	0.142859	7.01351	2.32405e-12
Mup9	311.663	1.00156	0.487886	2.05285	0.0400867
Gm35986	31.3243	0.999801	0.382879	2.61128	0.00902053
A330035P11Rik	27.2644	0.999783	0.343824	2.90784	0.0036394
Ifitm3	3072.26	0.999056	0.140124	7.12978	1.00528e-12
Cdnf	8.93795	0.997005	0.474361	2.10179	0.035572
Syt11	32.9321	0.996856	0.264275	3.77204	0.000161917
9530080O11Rik	8.78264	0.996351	0.469751	2.12102	0.0339203
Snx22	14.4898	0.996002	0.360252	2.76474	0.00569689
Piezo2	28.414	0.991795	0.33649	2.94747	0.00320384
Pik3ip1	8.22137	0.991421	0.504275	1.96603	0.0492948
Ces2c	161.148	0.988517	0.454142	2.17667	0.0295052
Aqp11	988.966	0.987012	0.137277	7.18995	6.48165e-13
Ccne1	28.0658	0.986161	0.437365	2.25478	0.0241471
Pstpip2	139.478	0.983694	0.204586	4.80822	1.52283e-06
Acot11	12.3886	0.982112	0.410722	2.39118	0.0167942
Etnk2	5798.03	0.982058	0.228886	4.29059	1.78196e-05
2010003K11Rik	227.639	0.980766	0.252522	3.88389	0.000102799
Gm15343	16.5481	0.980674	0.381638	2.56964	0.0101804
Acsm2	19.3614	0.98032	0.440463	2.22566	0.0260373
Trib3	250.524	0.97847	0.278607	3.51201	0.00044473
Cpe	16.556	0.977253	0.470035	2.07911	0.0376076
Lipg	383.667	0.976496	0.387078	2.52273	0.0116447
Emb	9.57002	0.974505	0.409517	2.37964	0.0173294
Hes6	775.889	0.971566	0.185967	5.22441	1.74708e-07
Pmvk	507.798	0.97127	0.274927	3.53282	0.000411148
Gm7694	93.536	0.970563	0.371429	2.61305	0.00897379
Pltp	671.712	0.969494	0.404882	2.39451	0.0166426
Rtn1	20.0113	0.969428	0.351977	2.75424	0.00588294
Rap1gap	172.55	0.968705	0.228595	4.23765	2.25871e-05
Gm13421	10.8679	0.968549	0.490239	1.97566	0.0481928
Crym	202.133	0.967466	0.17314	5.58778	2.29997e-08
Hddc2	12.083	0.965185	0.406519	2.37427	0.0175838
Gm49359	38.6906	0.963699	0.318857	3.02236	0.00250813
Gm14327	38.7233	0.963039	0.256208	3.75882	0.000170716
9330175E14Rik	14.7304	0.961762	0.450563	2.13458	0.0327954
Ropn1l	184.132	0.961655	0.235556	4.08249	4.45548e-05
Tgm1	102.113	0.959497	0.376087	2.55127	0.0107332
Gm16063	10.3356	0.959418	0.48778	1.96691	0.049194
Wipf3	177.53	0.958009	0.170477	5.61958	1.91427e-08
Aldh1a7	2470.78	0.957996	0.172799	5.544	2.95643e-08
Cenpw	21.5219	0.957981	0.441624	2.16922	0.0300657
Pcbd2	148.12	0.95704	0.156088	6.13142	8.7099e-10
Gm10282	93.2168	0.956523	0.182939	5.22865	1.7075e-07
Lrrc1	13.9654	0.955873	0.406409	2.352	0.0186728
Golt1a	149.548	0.953889	0.175176	5.44531	5.1716e-08
4921531C22Rik	17.8129	0.953396	0.424589	2.24546	0.0247388
Gm10642	23.6646	0.953364	0.287298	3.31838	0.0009054
1810059H22Rik	90.3104	0.952925	0.167245	5.69777	1.21386e-08
Gm5617	288.918	0.951352	0.158409	6.00565	1.90567e-09
Spata2l	644.3	0.950212	0.225991	4.20465	2.61491e-05
Neb	133.57	0.947661	0.285015	3.32495	0.000884342
Dclk3	145.039	0.947331	0.327982	2.88836	0.00387255
Uba7	115.777	0.946657	0.234612	4.03499	5.46038e-05
AC132253.4	9.81322	0.946034	0.46768	2.02282	0.0430914
Spag4	17.7728	0.944343	0.366954	2.57346	0.0100687
Vamp5	99.2847	0.943671	0.203171	4.64472	3.40536e-06
Arhgap26	297.608	0.941347	0.144344	6.52154	6.95891e-11
Nmnat3	74.0329	0.93608	0.24421	3.83309	0.000126542
Gm13375	15.6621	0.935246	0.395154	2.36679	0.0179432
Ndufa4l2	19.7041	0.935107	0.305145	3.06447	0.00218059
Rgs12	60.1885	0.934504	0.28641	3.26282	0.00110309
Zap70	71.9845	0.933212	0.205977	4.53067	5.87969e-06
Asb2	21.7329	0.931261	0.298827	3.11639	0.00183079
Sgsm1	21.9899	0.928687	0.353266	2.62886	0.0085671
Fnip2	599.011	0.928634	0.174713	5.31519	1.06545e-07
Klhdc7a	1174.82	0.928397	0.230621	4.02564	5.68211e-05
Ces4a	30.0974	0.928343	0.469176	1.97867	0.0478534
Gm10110	19.4077	0.924435	0.345906	2.6725	0.00752883
1810010H24Rik	38.0964	0.924421	0.224704	4.11395	3.88952e-05
Slc22a27	60.2161	0.924114	0.411697	2.24465	0.0247907
Gmnn	101.617	0.923107	0.232649	3.96781	7.25374e-05
Cox20	143.31	0.921757	0.169127	5.45009	5.03444e-08
Lrfn4	40.3174	0.921583	0.361048	2.55253	0.0106945
Gm16576	12.8254	0.919055	0.429241	2.14112	0.0322645
Cidec	35.9645	0.91323	0.395343	2.30997	0.02089
Snrnp25	45.8849	0.912265	0.236397	3.85903	0.000113836
Gm10076	969.77	0.911301	0.190825	4.7756	1.79176e-06
Man2c1os	19.567	0.910721	0.31895	2.85537	0.00429867
Arhgap15	9.09865	0.90973	0.436839	2.08253	0.0372943
Gins2	41.2568	0.908417	0.336403	2.70038	0.00692607
Mms22l	32.2086	0.907991	0.311159	2.91809	0.00352179
Nabp1	246.985	0.907186	0.213272	4.25366	2.10306e-05
Apoc1	24654.3	0.90612	0.111756	8.10803	5.14462e-16
Amz1	20.8121	0.902677	0.362521	2.49	0.0127744
Mpv17l	372.486	0.902514	0.177024	5.09825	3.42807e-07
1700001L05Rik	115.037	0.902478	0.224871	4.01332	5.98718e-05
Tlcd2	798.477	0.902368	0.196887	4.58318	4.57967e-06
Trmt9b	37.0873	0.900507	0.282364	3.18917	0.00142683
C630043F03Rik	34.8942	0.898512	0.306996	2.92679	0.00342481
Prxl2b	628.22	0.897264	0.155215	5.78078	7.43565e-09
Tlr6	25.6843	0.896981	0.376132	2.38475	0.0170906
Gngt2	22.0584	0.896794	0.305749	2.93311	0.00335589
Il17rb	95.3856	0.896272	0.166417	5.3857	7.21644e-08
Ncapg2	21.781	0.89364	0.375571	2.37941	0.0173401
Hcn3	125.597	0.892665	0.341244	2.61592	0.00889883
Slc23a1	1097.72	0.892006	0.143104	6.23328	4.56781e-10
Mapk4	23.2986	0.891953	0.364024	2.45026	0.0142755
Acly	2475.13	0.891915	0.1951	4.57158	4.84066e-06
Hddc3	184.55	0.891868	0.162351	5.49345	3.94154e-08
Prss36	76.128	0.890628	0.202667	4.39455	1.11003e-05
Paox	543.015	0.889374	0.190996	4.65651	3.21615e-06
4930431P19Rik	10.9722	0.887516	0.39991	2.21929	0.0264669
Aqp8	1646.45	0.885846	0.245253	3.61197	0.00030388
H2afj	734.947	0.882918	0.14195	6.21993	4.97379e-10
Slc44a3	143.631	0.882264	0.205113	4.30136	1.69752e-05
Gm4430	17.0224	0.881259	0.383869	2.29573	0.0216913
St6galnac4	19.1587	0.88082	0.386093	2.28137	0.0225268
Tstd3	268.436	0.879477	0.121497	7.23867	4.53103e-13
Gpr146	1225.47	0.877544	0.161858	5.42169	5.90386e-08
Fam241b	19.7024	0.875241	0.342819	2.55307	0.0106778
Cd36	851.756	0.874699	0.342775	2.55182	0.0107163
Slc38a3	20608.3	0.872573	0.140343	6.21742	5.05411e-10
Mst1	2012.64	0.872494	0.105017	8.30811	9.72375e-17
Trim34a	14.3717	0.87	0.391872	2.22011	0.0264111
Haghl	56.2619	0.869798	0.252867	3.43974	0.000582278
Morn2	50.688	0.867587	0.244303	3.55128	0.000383363
Apol9a	429.634	0.867515	0.226222	3.83479	0.000125672
Mpp4	25.8392	0.867227	0.381358	2.27405	0.022963
Kcnt2	15.4533	0.866865	0.393519	2.20285	0.027605
Cyp2b13	53.6817	0.86609	0.434411	1.99371	0.0461837
9030407P20Rik	15.3947	0.865616	0.413163	2.09509	0.0361626
Gm5512	15.8877	0.864407	0.371427	2.32726	0.0199512
A430035B10Rik	22.7088	0.863726	0.341729	2.52752	0.0114872
Nipal3	181.644	0.861454	0.117597	7.32545	2.38094e-13
Sbk1	587.976	0.861005	0.201818	4.26624	1.98795e-05
Pgm3	276.628	0.858128	0.144912	5.9217	3.18623e-09
Gm12915	12.5928	0.856721	0.397296	2.15638	0.0310541
Cebpd	195.508	0.856581	0.26246	3.26367	0.0010998
Nagk	225.751	0.855865	0.170269	5.02656	4.99362e-07
P2ry2	127.755	0.855422	0.190109	4.49964	6.80681e-06
Sucnr1	128.867	0.853236	0.348665	2.44715	0.014399
4930581F22Rik	220.883	0.852586	0.139452	6.11381	9.72802e-10
Dsn1	14.7985	0.84603	0.431221	1.96194	0.0497694
Cage1	32.4542	0.845625	0.271041	3.11991	0.00180906
Fdps	2277.39	0.845537	0.421827	2.00446	0.0450205
Smim27	60.4959	0.845126	0.235939	3.58197	0.000341007
Pex11g	420.972	0.844233	0.132216	6.38526	1.71103e-10
Ndufaf8	218.339	0.843682	0.155319	5.43194	5.57436e-08
Slc41a1	73.9426	0.843004	0.229584	3.67187	0.000240778
Mycl	169.582	0.842306	0.220095	3.82702	0.000129704
Wfdc2	40.7412	0.842181	0.342007	2.46247	0.0137984
Arpin	83.7142	0.841871	0.178301	4.72162	2.33968e-06
Ikbke	174.861	0.841719	0.189461	4.4427	8.88372e-06
Csrnp1	174.207	0.841518	0.284241	2.96058	0.00307063
Tmem86a	126.973	0.840503	0.213094	3.94428	8.0041e-05
Fasn	3854.33	0.837111	0.253422	3.30323	0.000955784
Slc13a3	142.215	0.836957	0.335854	2.49202	0.0127017
Mlkl	31.8223	0.836471	0.331544	2.52296	0.0116373
Sh2d4a	45.4425	0.836306	0.299714	2.79035	0.00526518
Cyp2r1	78.0351	0.836048	0.299571	2.79082	0.00525751
Inca1	247.945	0.835164	0.178041	4.69085	2.72078e-06
Bbs1	28.8621	0.83296	0.26449	3.14931	0.00163658
Aif1	30.2149	0.830074	0.290254	2.85982	0.00423879
Gyg	111.772	0.829744	0.187211	4.43213	9.33069e-06
Gm28875	20.4184	0.829641	0.388133	2.13752	0.0325559
Zcwpw1	54.0712	0.829556	0.224824	3.68979	0.000224436
Ttc7	1002.46	0.827384	0.13382	6.18283	6.29632e-10
Akap7	99.4012	0.827029	0.178869	4.62365	3.77039e-06
E130102H24Rik	15.9491	0.825098	0.405852	2.033	0.0420522
Cenpq	22.8456	0.817828	0.307264	2.66165	0.00777592
D130043K22Rik	74.7187	0.816587	0.2834	2.88139	0.00395925
Acss2	1697.63	0.816526	0.200763	4.0671	4.76009e-05
Gm11131	13.4149	0.816307	0.409919	1.99138	0.0464386
Dusp23	89.4366	0.81132	0.209783	3.86743	0.000109989
Slc22a7	489.376	0.810562	0.360627	2.24765	0.0245988
1700008J07Rik	37.591	0.808146	0.251477	3.2136	0.00131084
9130023H24Rik	51.2952	0.807925	0.239734	3.37009	0.000751432
Slc2a2	6361.39	0.806346	0.170034	4.74226	2.1135e-06
Tmem203	180.958	0.804884	0.202689	3.97103	7.15637e-05
5033406O09Rik	73.035	0.8034	0.271391	2.96031	0.00307334
Lppos	95.4481	0.802663	0.205278	3.91014	9.22433e-05
Plek2	15.5936	0.802305	0.377702	2.12418	0.0336554
Zfp775	50.9486	0.802235	0.254999	3.14604	0.001655
Lgals1	94.6427	0.801867	0.293358	2.73341	0.00626832
Me1	4596.67	0.801479	0.237187	3.3791	0.000727231
Cdk5rap3	795.215	0.801104	0.122511	6.53903	6.19192e-11
Tbxas1	30.7175	0.800756	0.289243	2.76846	0.00563224
Cyp2c40	71.1338	0.796773	0.213879	3.72534	0.000195049
Casp7	339.223	0.795857	0.119894	6.63802	3.17932e-11
Bend4	26.3651	0.79582	0.327841	2.42746	0.0152051
Cabcoco1	24.2316	0.795779	0.332717	2.39176	0.016768
Snai2	84.819	0.795104	0.330606	2.40499	0.0161729
Tbc1d30	76.9615	0.795068	0.190902	4.16479	3.11633e-05
Cep83os	41.5614	0.794855	0.283594	2.80279	0.00506626
2810402E24Rik	73.034	0.794736	0.230157	3.45302	0.000554341
Mrpl54	265.462	0.794164	0.147064	5.40011	6.6599e-08
Serpina12	108.435	0.792775	0.335929	2.35995	0.0182773
Ppp3cc	49.0244	0.792332	0.258982	3.05941	0.00221776
BC037704	14.5142	0.791582	0.33944	2.33202	0.0196996
Cry2	659.829	0.791308	0.231805	3.41367	0.000640936
Cd14	59.0993	0.790658	0.36145	2.18746	0.0287087
Clic5	48.2934	0.789905	0.287128	2.75105	0.00594039
Prg4	419.007	0.789496	0.371308	2.12626	0.0334818
Awat2	17.706	0.788715	0.362932	2.17318	0.029767
Ces2g	657.6	0.788566	0.128862	6.11947	9.389e-10
Gramd1c	305.408	0.787698	0.179611	4.38557	1.15682e-05
Serpinb8	36.1354	0.787277	0.329936	2.38615	0.017026
Psmb8	316.951	0.785725	0.226801	3.46438	0.000531452
Yif1a	750.09	0.785611	0.0926962	8.47511	2.3485e-17
Ift22	48.5165	0.785248	0.21844	3.5948	0.00032464
Siglece	37.524	0.78467	0.364804	2.15094	0.0314812
9630013D21Rik	135.61	0.784083	0.199098	3.93818	8.21018e-05
Mr1	137.716	0.78396	0.153637	5.10269	3.34868e-07
Nap1l3	21.21	0.783347	0.32398	2.41789	0.0156109
Nr3c2	186.73	0.781748	0.29347	2.66381	0.00772618
Pgghg	556.457	0.780592	0.0846152	9.22519	2.83049e-20
Jak3	162.728	0.780045	0.262071	2.97647	0.00291589
Pet100	71.4726	0.779739	0.178119	4.37763	1.19977e-05
Rps29	1428.01	0.778853	0.175304	4.44286	8.87691e-06
Slc43a1	96.1498	0.776983	0.224835	3.45579	0.000548683
Car14	433.679	0.776581	0.163831	4.74013	2.13584e-06
Oxld1	168.577	0.776199	0.200479	3.87171	0.000108073
Nat8f2	17274.7	0.775368	0.123141	6.2966	3.04249e-10
Mpnd	1132.53	0.773462	0.134489	5.75111	8.86584e-09
Atp8b4	39.4288	0.772967	0.268848	2.87511	0.00403887
Atpif1	188.095	0.772932	0.183161	4.21997	2.4434e-05
Abcb1a	93.4413	0.772777	0.226376	3.41369	0.000640893
Gm11437	28.4471	0.772043	0.346781	2.22631	0.0259933
Slc16a5	163.489	0.771846	0.2994	2.57798	0.00993806
Mcm5	28.0239	0.770797	0.359424	2.14454	0.03199
Cc2d2a	48.3264	0.770497	0.266668	2.88935	0.00386041
Fam129b	136.237	0.770464	0.192256	4.00749	6.13681e-05
Extl1	422.115	0.769973	0.179548	4.28839	1.79973e-05
Fuom	276.784	0.769533	0.124621	6.17497	6.61741e-10
Shld1	73.3384	0.769107	0.269532	2.85349	0.00432414
Gsdmd	355.904	0.769035	0.150063	5.12475	2.9794e-07
Parp3	277.186	0.767678	0.16013	4.79408	1.63424e-06
Zfp128	26.4528	0.767339	0.267151	2.8723	0.00407491
Kcnk5	634.901	0.765244	0.261696	2.92417	0.0034538
Nans	200.044	0.765231	0.175791	4.35308	1.34237e-05
Gmppb	226.646	0.763639	0.132271	5.77331	7.77279e-09
Eef1akmt4	123.502	0.763071	0.147892	5.15964	2.47427e-07
Hmcn2	17.9834	0.761762	0.385432	1.97638	0.0481116
Inf2	566.691	0.761714	0.155821	4.88838	1.01669e-06
Ppp1r14a	30.315	0.761679	0.289862	2.62773	0.00859559
Acaca	1265.94	0.76049	0.199237	3.81701	0.000135078
Zfp984	31.0598	0.759638	0.285071	2.66474	0.00770485
Chchd6	67.6757	0.759485	0.214181	3.546	0.000391133
Nckipsd	83.1948	0.759437	0.208439	3.64346	0.000269002
1110019D14Rik	23.3855	0.758597	0.320603	2.36616	0.0179737
Map2k6	75.1812	0.75715	0.31628	2.39393	0.0166691
Adamdec1	76.6337	0.755965	0.233885	3.23221	0.00122835
Gm47348	31.6511	0.755882	0.35671	2.11904	0.0340873
Ell3	58.0282	0.75588	0.287	2.63373	0.00844529
Gm16157	94.1313	0.755357	0.223141	3.38512	0.000711481
Tmem258	268.954	0.753689	0.206269	3.65391	0.000258281
Gm33543	110.084	0.753559	0.33656	2.239	0.0251556
Esrrg	44.3265	0.753459	0.347868	2.16593	0.0303163
Tmem238	428.274	0.752996	0.136559	5.51408	3.50608e-08
Cdk10	279.39	0.750257	0.137104	5.47218	4.44536e-08
Gys2	2564.24	0.750201	0.152917	4.90593	9.29836e-07
Slc50a1	111.244	0.749827	0.20029	3.7437	0.000181332
Entpd2	69.9644	0.747511	0.255052	2.93082	0.00338069
Rnd2	161.144	0.747362	0.21705	3.44327	0.000574728
Rpl36al	1653.86	0.747051	0.144131	5.18312	2.18199e-07
Narf	949.394	0.747009	0.123959	6.02627	1.67791e-09
Rgs4	36.6917	0.745509	0.269813	2.76306	0.00572628
Slc39a5	52.058	0.74429	0.272228	2.73407	0.00625561
Lyrm2	96.0463	0.744138	0.14317	5.19757	2.01915e-07
Osbpl7	32.864	0.742543	0.30926	2.40103	0.0163491
H2-T10	107.841	0.742318	0.199225	3.72602	0.000194526
Yipf2	272.122	0.74146	0.131738	5.62829	1.82001e-08
Gm10734	71.0863	0.738786	0.255128	2.89575	0.00378254
Micu2	457.568	0.738409	0.149805	4.92912	8.26003e-07
Uaca	185.878	0.737924	0.128652	5.73582	9.70444e-09
Snapc5	121.323	0.737744	0.152493	4.8379	1.31218e-06
Amdhd2	373.632	0.737162	0.139536	5.28296	1.27113e-07
Cep70	36.2869	0.737081	0.277658	2.65464	0.0079393
3110040N11Rik	99.1411	0.737027	0.170675	4.3183	1.57237e-05
Sec61g	495.695	0.735178	0.18171	4.04588	5.21277e-05
Marveld1	612.426	0.734569	0.168185	4.36761	1.25611e-05
Spsb4	71.8195	0.734217	0.267866	2.74098	0.00612557
Trmt12	59.5916	0.733326	0.197129	3.72003	0.000199202
Nrep	73.5714	0.733018	0.340193	2.15471	0.0311842
Coq4	116.744	0.732509	0.145679	5.02823	4.95033e-07
Pole	21.9598	0.732303	0.275621	2.65692	0.00788587
E330011O21Rik	36.3618	0.732138	0.327446	2.2359	0.0253582
Psmb10	360.695	0.731889	0.193105	3.79011	0.00015058
Anks4b	890.877	0.730859	0.169913	4.30137	1.69747e-05
Umps	435.513	0.729853	0.13518	5.39912	6.69693e-08
Rfc4	31.5769	0.729628	0.319166	2.28605	0.0222515
B4galt5	479.632	0.728786	0.248621	2.93131	0.00337539
9330159M07Rik	22.4908	0.728664	0.324132	2.24804	0.0245733
Fuz	106.804	0.72767	0.14957	4.86509	1.14403e-06
4930556M19Rik	90.2244	0.727605	0.244201	2.97954	0.00288686
S1pr5	79.012	0.726765	0.338982	2.14396	0.0320359
Keg1	1064.49	0.72575	0.24874	2.91771	0.0035261
Myo1h	43.3972	0.725358	0.292644	2.47863	0.0131887
Arhgef9	69.8888	0.725247	0.284201	2.55188	0.0107144
Tmem35b	76.6301	0.720184	0.218749	3.29228	0.00099377
Apobec3	36.0904	0.720021	0.28841	2.49652	0.0125419
Uap1l1	80.5174	0.719994	0.267449	2.69208	0.00710073
Nme6	173.854	0.719404	0.193005	3.72739	0.000193473
Rhbg	95.8403	0.719254	0.279744	2.57111	0.0101373
Hspb1	186.13	0.71911	0.304358	2.36271	0.0181417
Gng10	146.093	0.718997	0.159081	4.51968	6.19321e-06
4930480K23Rik	24.7317	0.718919	0.287362	2.50179	0.0123567
Ndufaf5	65.4164	0.718792	0.246852	2.91183	0.00359313
Aqp4	186.916	0.71869	0.277297	2.59177	0.00954848
Ces2e	2958.92	0.717839	0.203955	3.51959	0.000432221
Tubd1	46.336	0.71735	0.212608	3.37405	0.000740709
Lilra5	52.8234	0.717154	0.239156	2.99869	0.00271142
Ctf1	113.527	0.715601	0.216933	3.29873	0.000971247
Mfsd3	173.577	0.7156	0.143491	4.98707	6.13026e-07
Lect2	1395.69	0.715293	0.142463	5.02092	5.14257e-07
Ang	2198.83	0.715231	0.176914	4.04283	5.2811e-05
Hint3	298.784	0.714655	0.122746	5.8222	5.80779e-09
Prdm9	50.083	0.714377	0.236191	3.02457	0.00248987
Gstm5	197.864	0.714247	0.169834	4.20556	2.60442e-05
Homer2	526.18	0.713509	0.183615	3.88589	0.000101956
Fibin	21.6514	0.712993	0.352448	2.02297	0.043076
Gm10138	32.6036	0.71244	0.305752	2.33012	0.0197996
Clec4a2	20.577	0.712434	0.331091	2.15177	0.0314152
Gm49668	21.2614	0.710862	0.289997	2.45127	0.0142353
Prxl2a	1254.2	0.710306	0.14165	5.01453	5.31644e-07
Faap100	118.051	0.709201	0.190228	3.72816	0.00019288
Mettl1	118.808	0.707486	0.159919	4.42401	9.68843e-06
Kptn	202.492	0.707461	0.157706	4.48596	7.25872e-06
Pak1	28.271	0.707409	0.290174	2.43788	0.0147736
Hsd3b3	2010.19	0.706899	0.166745	4.2394	2.24121e-05
Trpt1	38.3575	0.70678	0.218331	3.2372	0.0012071
Rnls	19.8749	0.705997	0.349361	2.02082	0.0432982
Map2k3os	22.2601	0.705941	0.334328	2.11152	0.0347273
Ddit4	119.83	0.705909	0.358758	1.96765	0.0491087
Ndufaf7	197.405	0.705014	0.144031	4.89487	9.83726e-07
Spidr	67.4216	0.703049	0.181828	3.86656	0.00011038
Bbs10	80.4858	0.702968	0.237726	2.95705	0.003106
Gnpda1	437.765	0.70252	0.159875	4.39419	1.11188e-05
Esr1	253.961	0.701522	0.280566	2.50038	0.0124059
Bhlhb9	70.9372	0.700918	0.259669	2.69927	0.00694917
Srbd1	198.794	0.700597	0.129091	5.42715	5.72611e-08
2810006K23Rik	120.552	0.699172	0.165679	4.22004	2.44264e-05
Akr1b3	136.147	0.699149	0.207211	3.37409	0.000740592
Rd3	32.564	0.698988	0.323035	2.16381	0.0304788
Gm12184	29.0332	0.6985	0.277421	2.51783	0.0118079
Pyurf	403.95	0.698252	0.119984	5.81952	5.90151e-09
Coq7	248.687	0.697395	0.165576	4.21194	2.53192e-05
Gm26684	95.354	0.696896	0.27211	2.56108	0.0104347
Cobl	390.205	0.696781	0.124869	5.58012	2.40351e-08
Gpr65	24.5808	0.696404	0.331767	2.09907	0.0358104
Cfap126	19.0998	0.696096	0.330775	2.10444	0.03534
Pold4	188.462	0.696015	0.136093	5.11428	3.14948e-07
Hexdc	171.326	0.69534	0.133481	5.20928	1.89576e-07
Frmd4b	900.316	0.694481	0.197222	3.52131	0.000429423
Aspg	2614.66	0.694463	0.127471	5.448	5.09401e-08
Hscb	50.63	0.693416	0.254374	2.72597	0.00641131
Hist2h2aa2	864.634	0.69304	0.120985	5.72834	1.0142e-08
Cd59b	40.8687	0.692375	0.303636	2.28028	0.0225909
Cmss1	63.4823	0.692219	0.211629	3.27091	0.00107203
AC115117.1	49.0066	0.690792	0.234545	2.94525	0.00322697
Tnfrsf19	112.201	0.690305	0.259882	2.65622	0.0079021
Srd5a2	21.9605	0.689836	0.312591	2.20683	0.027326
Tceal8	241.392	0.689617	0.172381	4.00054	6.31968e-05
Plcxd1	18.9531	0.688894	0.29725	2.31755	0.0204735
Gm17251	67.1252	0.688639	0.202112	3.40721	0.000656296
Gstt3	875.608	0.687586	0.238352	2.88475	0.00391719
Wnt5b	53.0632	0.68541	0.243619	2.81346	0.00490122
Selenoh	118.618	0.685367	0.167746	4.08574	4.39365e-05
Tagln	99.3043	0.68525	0.244098	2.80727	0.00499629
Fahd2a	253.969	0.685064	0.155936	4.39323	1.11677e-05
Gpt	4472.1	0.683989	0.113077	6.04886	1.45879e-09
4921516A02Rik	123.519	0.683405	0.207687	3.29056	0.000999898
Ctc1	103.242	0.683212	0.156944	4.35323	1.34146e-05
Wdsub1	73.2057	0.68159	0.17814	3.82615	0.000130163
Chid1	476.348	0.680436	0.105146	6.47133	9.71443e-11
4833418N02Rik	39.568	0.679968	0.233912	2.90694	0.00364978
Slc25a35	19.2097	0.67889	0.342087	1.98455	0.0471944
Elovl5	11553.2	0.677134	0.155365	4.35835	1.31049e-05
Trp53rkb	31.8521	0.67568	0.237204	2.84852	0.00439231
Cnrip1	22.5491	0.675402	0.291519	2.31683	0.0205128
Rasa3	196.596	0.671002	0.154819	4.33411	1.46351e-05
Acacb	1072.2	0.669858	0.200378	3.34297	0.000828873
Ly6e	1984.7	0.669233	0.208944	3.20293	0.00136036
Cyp2d37-ps	384.147	0.667618	0.172293	3.8749	0.000106667
Prkcz	429.035	0.667319	0.086133	7.74754	9.36898e-15
AI662270	28.1758	0.666162	0.291344	2.28652	0.022224
Gpr183	19.5522	0.666151	0.333639	1.99662	0.0458663
Dennd2d	126.8	0.665856	0.171703	3.87795	0.000105339
Senp8	40.7982	0.665547	0.237148	2.80646	0.00500888
Bcs1l	176.402	0.665441	0.167127	3.98164	6.84401e-05
Bdh2	145.894	0.664369	0.226625	2.93158	0.00337238
Frg2f1	66.7402	0.663423	0.196171	3.38186	0.000719965
1810009A15Rik	144.422	0.663394	0.150031	4.42172	9.79184e-06
Bri3	1273.11	0.661711	0.162268	4.07789	4.54459e-05
Gipc1	280.568	0.658916	0.145551	4.52704	5.98146e-06
Gm16740	35.4098	0.658389	0.283575	2.32175	0.0202464
2310039H08Rik	453.662	0.657731	0.169537	3.87957	0.00010464
Timeless	35.5022	0.657558	0.232346	2.83008	0.00465359
Mlph	20.2626	0.657064	0.325765	2.01699	0.0436968
Tbcel	1463.42	0.656285	0.163571	4.01223	6.01489e-05
Aard	22.6554	0.656114	0.303373	2.16273	0.0305616
Cpne8	75.288	0.655468	0.310888	2.10837	0.0349988
Fdxr	266.25	0.655254	0.140689	4.65747	3.20127e-06
Tomm5	232.822	0.654722	0.168823	3.87816	0.00010525
Clstn3	79.0487	0.654598	0.246353	2.65715	0.00788042
Gstm3	123.201	0.654585	0.311493	2.10144	0.035602
Nt5c3b	55.2146	0.653794	0.232304	2.81439	0.00488699
Sel1l3	889.511	0.651838	0.174362	3.73843	0.000185175
Mroh2a	121.814	0.650655	0.237071	2.74456	0.0060593
Hemk1	234.426	0.650156	0.18213	3.56973	0.000357345
Slc41a3	40.6256	0.649745	0.302571	2.14741	0.0317603
0610010K14Rik	119.754	0.649692	0.177413	3.66204	0.000250219
Gm44170	74.9408	0.649268	0.273282	2.37581	0.0175103
Dhdds	421.036	0.649089	0.0873514	7.43078	1.07957e-13
Lyrm7	35.708	0.648598	0.24607	2.63583	0.00839315
Ttc23	587.193	0.647239	0.157091	4.12016	3.78603e-05
Mvd	134.529	0.646581	0.288809	2.23879	0.0251698
Aldoc	205.591	0.64638	0.2474	2.61269	0.00898323
Fmc1	356.202	0.64618	0.16789	3.84882	0.000118688
Gstm4	797.812	0.646119	0.185014	3.49226	0.000478943
Gm16548	128.995	0.64595	0.160312	4.02934	5.59344e-05
Bmp7	28.0216	0.645795	0.266559	2.42271	0.0154051
Tap1	212.713	0.645542	0.182216	3.54274	0.000396
Vsig10	78.0522	0.644863	0.166833	3.86532	0.000110945
Slc35d2	908.217	0.643134	0.140552	4.57577	4.74478e-06
Cd5l	891.933	0.643068	0.261824	2.45611	0.014045
Zfp612	85.7556	0.642879	0.232283	2.76765	0.00564616
Ifi44l	35.0372	0.6426	0.310367	2.07045	0.0384103
Chst7	39.2463	0.64199	0.24072	2.66696	0.00765402
Smim8	117.295	0.639807	0.197574	3.23832	0.00120236
4732465J04Rik	214.554	0.639673	0.200482	3.19068	0.0014194
Slc17a4	947.446	0.639458	0.137189	4.66115	3.14448e-06
Guca1a	32.5293	0.639455	0.267834	2.3875	0.0169633
Trib1	754.975	0.639303	0.169534	3.77094	0.000162635
Man2b2	777.786	0.639082	0.124088	5.15023	2.60166e-07
Slc25a10	3242.69	0.637898	0.124247	5.1341	2.835e-07
Tuba1a	130.589	0.637799	0.239364	2.66455	0.0077091
Ccr3	93.1426	0.63601	0.238306	2.66888	0.00761044
Mettl23	115.076	0.634905	0.164581	3.85772	0.000114452
Qdpr	5462.01	0.634573	0.117968	5.37921	7.48124e-08
Ppargc1b	115.501	0.633568	0.271096	2.33706	0.0194362
Aamdc	148.042	0.633408	0.182367	3.47326	0.00051418
Tbc1d16	627.297	0.632891	0.147406	4.29352	1.75861e-05
Mfsd13a	94.244	0.631658	0.163008	3.875	0.000106623
Ccdc85b	205.937	0.630344	0.161763	3.89672	9.75025e-05
Dck	84.9762	0.629958	0.172196	3.65837	0.000253824
Trim7	227.164	0.629067	0.162532	3.87041	0.000108655
Cenpt	29.9562	0.628774	0.293301	2.14378	0.0320503
Dgcr6	690.44	0.628684	0.122615	5.12729	2.9395e-07
Tmtc4	91.7025	0.627785	0.206518	3.03986	0.00236692
Hyi	1130.01	0.627637	0.181225	3.46329	0.000533605
Tstd1	197.6	0.627531	0.205677	3.05105	0.00228045
Armcx4	101.755	0.627404	0.313231	2.00301	0.0451767
Dclre1a	201.879	0.627387	0.190973	3.28521	0.00101905
Apol9b	938.54	0.627121	0.21529	2.91291	0.00358078
Gas6	752.194	0.626986	0.24215	2.58925	0.00961859
C77080	1869.3	0.626595	0.140181	4.46989	7.82585e-06
Casc4	122.482	0.624871	0.168982	3.69787	0.000217419
Zfp93	46.6196	0.622788	0.258427	2.40992	0.015956
Pkn3	23.4086	0.622651	0.305774	2.03631	0.0417193
Pfas	147.716	0.622645	0.161746	3.84953	0.000118345
1700001C19Rik	191.863	0.622621	0.160963	3.8681	0.000109688
Nim1k	68.9495	0.621904	0.185302	3.35616	0.000790327
Mthfd1l	61.5106	0.621604	0.274766	2.2623	0.0236788
Il1a	55.7125	0.621535	0.286035	2.17293	0.0297853
Sh3bgrl3	70.8242	0.621452	0.238233	2.60858	0.00909179
Dqx1	142.139	0.621401	0.17088	3.63647	0.000276399
Ccdc159	42.3399	0.621065	0.244055	2.54477	0.0109349
Mcm8	38.445	0.619833	0.290365	2.13466	0.0327885
Sec31b	78.9008	0.619281	0.209937	2.94985	0.00317933
Blm	43.3389	0.618331	0.31336	1.97323	0.0484694
Dhx58	99.4404	0.61784	0.272482	2.26745	0.0233628
Nudt16	127.941	0.617801	0.151092	4.08889	4.33439e-05
Tnfrsf14	54.2186	0.617069	0.22737	2.71395	0.00664869
Mrps28	343.847	0.616205	0.165978	3.71258	0.000205158
H2-T22	701.536	0.615574	0.130796	4.70635	2.52188e-06
Rhbdd2	365.564	0.615042	0.155308	3.96014	7.49069e-05
Cul9	139.555	0.614969	0.13172	4.66875	3.03036e-06
Epm2a	154.882	0.614538	0.173744	3.53703	0.000404652
Fmn1	29.6568	0.614268	0.280801	2.18756	0.0287018
Rpain	157.722	0.614147	0.182644	3.36254	0.000772299
Rcan1	282.823	0.614137	0.162242	3.78531	0.00015352
Dbnl	492.823	0.614132	0.119905	5.12182	3.02604e-07
Urad	214.747	0.61289	0.227041	2.69947	0.00694509
Aldh1b1	731.606	0.612309	0.139525	4.38853	1.1412e-05
Zbtb48	176	0.612143	0.164437	3.72265	0.000197141
Gm21596	69.144	0.612032	0.240388	2.54602	0.0108959
Mkrn2os	220.795	0.611856	0.136437	4.48453	7.30751e-06
1700052K11Rik	69.6391	0.611477	0.24266	2.51989	0.0117392
Dhcr7	1027.26	0.611396	0.217934	2.80542	0.00502506
Slc25a11	1419.81	0.611266	0.129957	4.70361	2.55607e-06
Arsg	526.699	0.61055	0.161439	3.78192	0.000155626
Trim65	207.416	0.60979	0.187343	3.25495	0.00113414
9130221H12Rik	43.6892	0.609541	0.248697	2.45093	0.0142486
Gm15920	112.358	0.609222	0.172523	3.53124	0.000413613
Tusc3	213.416	0.608549	0.14991	4.05943	4.91918e-05
Hdhd3	448.113	0.608116	0.181922	3.34274	0.00082957
Mpeg1	1534.02	0.607917	0.228837	2.65654	0.00789462
Nrp2	272.077	0.607551	0.186175	3.26333	0.00110113
Mrps36	160.459	0.607373	0.152682	3.97804	6.94863e-05
Gm12059	25.796	0.607064	0.298755	2.03198	0.0421554
Acy1	620.061	0.607009	0.13104	4.63223	3.61748e-06
Lyplal1	176.21	0.606021	0.140534	4.31228	1.61577e-05
Pdzd11	152.465	0.605856	0.143223	4.23017	2.33519e-05
Meiob	255.978	0.604773	0.173538	3.48497	0.000492197
Gbp11	296.933	0.604631	0.298181	2.02773	0.0425876
Pde9a	227.567	0.604179	0.16575	3.64512	0.000267262
Scand1	1119.75	0.604103	0.151376	3.99073	6.5869e-05
Phpt1	205.951	0.603939	0.147433	4.09635	4.19711e-05
Ebpl	1510.92	0.602768	0.158569	3.80131	0.000143933
Mppe1	298.834	0.602263	0.178943	3.36567	0.000763581
Zbtb12	53.5979	0.602171	0.259822	2.31763	0.0204692
Apip	103.594	0.601885	0.191184	3.14819	0.00164285
Commd10	105.339	0.601833	0.208099	2.89205	0.00382734
Gstt2	931.156	0.601716	0.198171	3.03635	0.00239461
Hist2h2be	35.8204	0.601536	0.300492	2.00184	0.0453025
Sec61b	636.595	0.601184	0.21028	2.85897	0.00425022
Avpi1	275.924	0.601151	0.175604	3.42334	0.00061857
Plac8	62.4765	0.600338	0.285029	2.10624	0.0351838
1700018L02Rik	30.6357	0.599999	0.271359	2.21109	0.0270297
Ppic	62.6467	0.59894	0.194862	3.07367	0.00211445
H2-Q2	44.7743	0.598918	0.217451	2.75427	0.00588227
Adssl1	345.094	0.598501	0.120232	4.97788	6.42859e-07
Thnsl2	856.466	0.597962	0.14594	4.09733	4.17951e-05
Gimd1	73.1437	0.597604	0.246258	2.42674	0.0152351
Egfr	3819.66	0.597438	0.253347	2.35818	0.0183646
Olfml1	110.341	0.596664	0.193739	3.07972	0.00207194
Nat9	251.292	0.596592	0.137336	4.34403	1.39893e-05
Ndufaf3	152.529	0.596347	0.1885	3.16365	0.00155806
Cyp2u1	306.321	0.596278	0.221469	2.69237	0.00709457
Fbf1	117.045	0.596081	0.205504	2.90057	0.00372479
Mknk2	2654.28	0.595771	0.193978	3.07133	0.00213107
Stx8	209.678	0.59557	0.165645	3.59546	0.000323821
Ngef	484.573	0.595013	0.164125	3.62537	0.000288544
Ldhd	2880.9	0.59396	0.136083	4.3647	1.27299e-05
Eef1akmt1	68.6083	0.59329	0.174682	3.3964	0.000682795
Aldh1l1	19089.5	0.593028	0.120703	4.91313	8.96329e-07
Dhx34	111.759	0.591973	0.15139	3.91024	9.2204e-05
Bco1	153.734	0.591098	0.127163	4.64835	3.34604e-06
Akr1b8	41.9781	0.591095	0.229048	2.58066	0.00986106
Gm11789	231.388	0.59088	0.140905	4.19348	2.74713e-05
Cenpx	304.805	0.590756	0.127883	4.6195	3.84657e-06
Alg6	145.155	0.590413	0.155572	3.7951	0.000147583
Mtss1	2886.73	0.590363	0.15647	3.77301	0.00016129
Iffo2	408.412	0.590204	0.195329	3.02159	0.0025145
Mllt11	24.6732	0.590015	0.29799	1.97998	0.0477058
F3	60.1682	0.589919	0.219996	2.6815	0.00732924
Snx10	337.714	0.589608	0.190261	3.09894	0.00194214
Prim2	57.3562	0.589496	0.21501	2.74172	0.00611193
Akr1e1	373.519	0.587666	0.119375	4.92287	8.52828e-07
Cenpa	58.4432	0.587093	0.260347	2.25504	0.0241307
Nt5e	391.303	0.587025	0.154922	3.78917	0.000151152
Inmt	6861.85	0.587	0.236725	2.47967	0.0131504
Siva1	80.9763	0.586851	0.218842	2.68161	0.0073268
Twf2	45.2284	0.585543	0.230814	2.53686	0.011185
Them7	332.374	0.584808	0.14757	3.96291	7.40429e-05
Rpl22l1	648.318	0.584783	0.229921	2.54341	0.0109776
Ppm1h	32.4562	0.584586	0.285707	2.0461	0.0407464
Adora1	707.4	0.58445	0.176062	3.31957	0.000901565
Fam114a1	440.031	0.582666	0.110708	5.26307	1.41671e-07
Acyp1	79.8137	0.582079	0.196478	2.96257	0.00305086
Tlcd1	477.261	0.581975	0.12923	4.5034	6.68761e-06
Atp6v0e2	109.961	0.581842	0.198583	2.92997	0.00338991
Tmem241	73.3672	0.581747	0.179318	3.24422	0.00117773
Wdyhv1	55.321	0.580524	0.226654	2.56128	0.0104286
Msto1	155.275	0.580388	0.135527	4.28246	1.84837e-05
Arhgef16	47.4188	0.579465	0.253419	2.28659	0.0222197
Gm20390	249.141	0.578991	0.234922	2.46461	0.0137163
Mvk	276.593	0.578922	0.22217	2.60576	0.00916698
Eme2	145.362	0.578664	0.156973	3.68638	0.000227462
Aspdh	1120.36	0.578425	0.0809985	7.14118	9.25338e-13
Tmem14a	52.7407	0.577645	0.280228	2.06134	0.0392705
Impdh1	44.4301	0.577104	0.219822	2.62533	0.00865659
E130311K13Rik	76.5204	0.576734	0.265407	2.17301	0.0297794
Mageh1	59.2791	0.576434	0.197429	2.91971	0.00350363
Hist1h2al	95.1614	0.574805	0.175545	3.2744	0.00105886
Cnpy2	1052.14	0.574781	0.129101	4.45218	8.5003e-06
Stbd1	2209.45	0.574071	0.205353	2.79553	0.00518148
Pgd	412.185	0.572869	0.18284	3.13317	0.00172926
Alad	5364.67	0.572179	0.144226	3.96724	7.27113e-05
Cyth1	762.318	0.571957	0.187928	3.04349	0.00233855
Eepd1	268.509	0.5716	0.119321	4.79042	1.6643e-06
Rtp4	150.695	0.571407	0.209978	2.72127	0.00650322
Tmem176a	2456.39	0.57132	0.196523	2.90714	0.00364749
D830050J10Rik	84.5084	0.570951	0.171632	3.3266	0.000879134
1190007I07Rik	158.045	0.570939	0.154477	3.69595	0.000219062
Cdt1	64.3858	0.5688	0.217699	2.61278	0.0089808
Gpr19	32.4237	0.568461	0.287716	1.97577	0.0481811
Exoc7	453.334	0.566885	0.114232	4.96259	6.95601e-07
Tmem177	102.08	0.566809	0.155367	3.6482	0.000264084
Sult1c2	103.638	0.566799	0.271278	2.08936	0.0366749
Hcls1	56.8811	0.565834	0.225622	2.50788	0.0121457
Zfp36	1000.07	0.565766	0.221304	2.55651	0.0105728
Lrrc61	119.553	0.565163	0.154284	3.66314	0.000249141
Anxa2	200.652	0.564605	0.194988	2.89559	0.00378446
Gfra2	63.0459	0.563793	0.258717	2.17919	0.0293175
Tle3	308.236	0.563692	0.228724	2.4645	0.0137203
Abcc4	38.4925	0.563402	0.259794	2.16864	0.0301097
Serpina3m	5971.05	0.562795	0.179636	3.13298	0.00173044
Mtmr7	85.2555	0.561415	0.226265	2.48123	0.0130931
Mrpl27	506.716	0.560738	0.139014	4.03367	5.49131e-05
Gmfg	39.0745	0.558964	0.216273	2.58454	0.00975104
S100a10	1131.75	0.558764	0.161957	3.45006	0.000560452
Dnlz	324.937	0.557843	0.116578	4.78516	1.70853e-06
Sinhcaf	36.1132	0.557192	0.267171	2.08553	0.0370216
Rnaseh2b	57.274	0.556888	0.243335	2.28857	0.0221045
Adgre1	192.012	0.555293	0.256415	2.16561	0.0303413
Slc25a21	207.684	0.555188	0.164214	3.38089	0.000722516
Slc37a4	3525.45	0.554385	0.159921	3.46661	0.000527073
Nsmce1	189.32	0.554199	0.169926	3.26142	0.00110856
Chp2	44.2625	0.55413	0.256981	2.15631	0.0310598
Gpihbp1	284.751	0.553082	0.195875	2.82365	0.00474808
Gm27177	133.985	0.552906	0.133816	4.13185	3.59853e-05
Fchsd2	466.618	0.552381	0.150577	3.66842	0.00024405
Tlr5	160.768	0.552134	0.247502	2.23083	0.0256927
Gltpd2	1221.28	0.551801	0.107407	5.13747	2.78456e-07
2610528J11Rik	137.02	0.551583	0.130477	4.22745	2.36351e-05
Pars2	43.7407	0.551519	0.273406	2.01722	0.043673
Dctpp1	345.215	0.550231	0.15949	3.44994	0.000560701
Got1	2970.21	0.549862	0.275071	1.99898	0.0456102
Lage3	190.233	0.549361	0.149025	3.68638	0.000227471
Plekhg6	191.023	0.548991	0.166328	3.30064	0.000964634
Smim4	119.429	0.548763	0.194116	2.82699	0.0046988
Col4a2	784.562	0.548701	0.159691	3.43602	0.000590323
Kif3a	64.3274	0.548609	0.163437	3.35671	0.000788749
Elmo3	437.069	0.548541	0.125537	4.36956	1.24497e-05
Bloc1s1	483.197	0.548139	0.130953	4.18577	2.84205e-05
Haus7	164.245	0.546619	0.176181	3.10261	0.00191824
Sccpdh	47.906	0.54623	0.235297	2.32145	0.0202627
Qprt	2144.33	0.546189	0.101197	5.39727	6.76635e-08
Cebpa	10990	0.545922	0.161149	3.38769	0.000704845
Naglu	596.163	0.545314	0.0968707	5.62929	1.80949e-08
Uox	26435.8	0.545209	0.133114	4.0958	4.20718e-05
Spc24	114.242	0.545139	0.202759	2.68861	0.00717498
Fam102a	644.834	0.545006	0.204284	2.66789	0.00763304
Cotl1	226.052	0.54471	0.147366	3.6963	0.000218762
Parp14	449.945	0.544603	0.170792	3.18869	0.00142917
Uba5	486.685	0.544543	0.141868	3.83837	0.000123853
Rdh5	238.654	0.544514	0.157548	3.45619	0.000547876
Ank3	353.573	0.544173	0.174072	3.12614	0.00177116
Kcnn1	95.4478	0.544158	0.181559	2.99714	0.00272529
Gm44775	80.5998	0.543788	0.18338	2.96536	0.00302327
Ldhb	52.4836	0.543733	0.223488	2.43294	0.0149767
Jmjd4	126.485	0.543573	0.175136	3.10372	0.00191101
Plac9b	34.2014	0.543416	0.241238	2.25262	0.0242833
Lgals8	2052.43	0.542566	0.116904	4.64114	3.46489e-06
Zfp354b	32.6233	0.541713	0.24797	2.18459	0.0289191
Aprt	479.322	0.540916	0.125692	4.30352	1.68109e-05
Srebf1	2014.52	0.539404	0.23607	2.28493	0.0223168
Angptl2	200.998	0.538733	0.212789	2.53177	0.011349
Ak2	3409.43	0.53817	0.129305	4.16204	3.15423e-05
Bst2	1625.71	0.538085	0.166739	3.22712	0.00125043
Zfp976	59.7069	0.537849	0.192239	2.79782	0.0051449
Lyrm9	65.5409	0.535101	0.190445	2.80973	0.00495825
Atp1b1	1510.1	0.534952	0.197265	2.71184	0.00669107
Wdpcp	44.1629	0.534091	0.25799	2.0702	0.0384337
Dnase1l1	62.6774	0.533415	0.192408	2.77232	0.00556588
Bcar1	695.134	0.533103	0.120982	4.40646	1.05073e-05
Paqr3	118.121	0.532838	0.196287	2.71459	0.00663573
Ankrd12	135.79	0.532467	0.192525	2.76571	0.00567999
Pnpla7	1787.93	0.531624	0.119195	4.46012	8.19143e-06
Gimap4	94.9127	0.531285	0.184808	2.8748	0.00404284
Ccnd1	163.796	0.531164	0.242818	2.1875	0.0287061
Tmsb4x	1002.21	0.531051	0.180679	2.9392	0.0032906
Zfp324	94.9558	0.530958	0.233276	2.27609	0.0228407
AW112010	487.931	0.530891	0.182923	2.90227	0.00370473
Wbp1	482.241	0.530838	0.131854	4.02597	5.67415e-05
Gm34934	46.437	0.530657	0.239152	2.21891	0.0264932
Sntg2	218.516	0.530436	0.166183	3.19187	0.00141353
Mettl27	172.094	0.530186	0.141488	3.74721	0.000178812
Tmem256	637.9	0.529335	0.137624	3.84624	0.000119945
Fam169b	265.462	0.529164	0.176735	2.99411	0.00275249
Shisa5	380.219	0.529085	0.160197	3.30272	0.000957515
Miga1	72.2219	0.528857	0.17714	2.98552	0.00283095
Rnf19b	641.348	0.528723	0.133193	3.9696	7.19923e-05
Taz	402.095	0.528673	0.132237	3.99793	6.38998e-05
Gm7336	252.056	0.528063	0.134804	3.91725	8.9563e-05
Echdc1	831.657	0.527876	0.14434	3.65717	0.000255019
0610005C13Rik	3032.53	0.527556	0.0994022	5.30728	1.11271e-07
Xrcc4	89.0193	0.525958	0.181811	2.89288	0.0038173
Eef1akmt2	38.9271	0.525387	0.244487	2.14894	0.0316393
Dmac2l	70.8673	0.525315	0.191911	2.73729	0.00619478
Khk	7013.74	0.524323	0.143286	3.65928	0.000252921
2310009A05Rik	75.9875	0.523895	0.194439	2.69439	0.00705185
Arsa	1120.31	0.523793	0.129038	4.0592	4.92412e-05
Gale	136.416	0.52371	0.183379	2.85589	0.00429167
B3galnt1	50.401	0.523351	0.224467	2.33153	0.0197254
Mrpl41	317.051	0.522997	0.153968	3.39679	0.000681808
Gatd3a	1598.23	0.522395	0.0999406	5.22705	1.72234e-07
Psmg4	122.99	0.521453	0.186634	2.79399	0.00520623
Mthfsl	279.461	0.521283	0.1336	3.90183	9.54683e-05
Chd1l	156.269	0.521101	0.154208	3.37921	0.000726932
D030055H07Rik	455.285	0.52106	0.245642	2.12122	0.0339035
Sdr39u1	185.223	0.520969	0.157042	3.3174	0.000908605
Serpina6	4694.83	0.520279	0.210258	2.47448	0.0133429
Ifih1	414.563	0.520109	0.155055	3.35435	0.000795527
Pbxip1	292.969	0.519166	0.152632	3.40143	0.000670338
Phykpl	200.797	0.518709	0.11455	4.52824	5.9478e-06
Stard5	1886.5	0.518683	0.0903462	5.74106	9.40876e-09
Acad12	302.83	0.518257	0.139291	3.72067	0.000198698
Fibp	325.961	0.517747	0.143606	3.60533	0.000311754
Rps6ka4	213.658	0.517704	0.115131	4.49665	6.90317e-06
Rwdd2b	140.669	0.517086	0.126241	4.09602	4.20312e-05
Cryl1	221.285	0.516833	0.213308	2.42294	0.0153954
Coa6	295.624	0.515705	0.17577	2.93397	0.00334657
2410022M11Rik	58.7208	0.515608	0.233487	2.2083	0.0272235
Pomk	113.085	0.515466	0.165053	3.12304	0.00178995
Eid1	194.666	0.515457	0.143951	3.58077	0.000342579
Fdx1l	227.352	0.515411	0.155163	3.32175	0.000894562
Exd1	87.145	0.515339	0.202349	2.54679	0.0108719
Catsper2	58.6172	0.514516	0.199331	2.58121	0.0098454
Fkbp7	33.467	0.513394	0.242027	2.12123	0.0339025
Fam173a	465.051	0.513329	0.151609	3.38588	0.000709498
Miga2	1081.87	0.513311	0.146678	3.49958	0.000465998
Tmed3	249.109	0.512591	0.143056	3.58316	0.000339461
Fam118a	56.3248	0.512441	0.197352	2.59658	0.00941571
Mlh1	164.136	0.511886	0.138422	3.69802	0.000217292
Parp10	268.036	0.511188	0.156106	3.27463	0.001058
Endog	689.082	0.510615	0.141452	3.60982	0.000306411
Samm50	1549.26	0.510545	0.11168	4.57147	4.84304e-06
Tpm1	401.085	0.509915	0.141105	3.61372	0.000301832
Gorasp1	620.771	0.509497	0.130873	3.89307	9.89831e-05
Copz2	248.836	0.509142	0.114234	4.45701	8.31104e-06
Mcph1	78.2895	0.509072	0.191808	2.65407	0.00795275
Cutc	191.374	0.508814	0.149034	3.41408	0.000639979
Fntb	53.8535	0.508791	0.193681	2.62695	0.00861527
Mcrip1	284.695	0.508273	0.13472	3.77283	0.000161409
Tmem218	57.5122	0.508037	0.192602	2.63776	0.00834552
Rps13	1850.36	0.507633	0.144405	3.51535	0.000439168
Them6	91.6354	0.507104	0.186949	2.71253	0.00667722
Primpol	73.7028	0.506968	0.202156	2.5078	0.0121484
Mis18a	44.301	0.506908	0.204005	2.48479	0.0129629
Hspb11	43.4585	0.506878	0.236137	2.14654	0.0318301
Hpf1	99.1231	0.50496	0.182599	2.76541	0.00568515
Gba	317.369	0.50383	0.0974782	5.16864	2.35802e-07
Ppp1r11	310.109	0.503709	0.129211	3.89835	9.68498e-05
Swsap1	82.442	0.503664	0.16322	3.08579	0.00203013
Abcb9	52.4479	0.503655	0.228464	2.20453	0.0274871
Stxbp4	56.4685	0.503104	0.219858	2.28832	0.0221191
Mup14	157.833	0.502938	0.215357	2.33537	0.0195243
Meak7	159.973	0.50105	0.136132	3.68063	0.000232656
Vangl1	122.636	0.500575	0.169605	2.95142	0.00316312
Pygb	109.982	0.500367	0.249094	2.00875	0.0445638
Rapgef4	2344.16	-0.500188	0.103189	-4.84729	1.25158e-06
Fpgt	262.022	-0.50026	0.109552	-4.56642	4.96115e-06
Heatr6	230.818	-0.500496	0.149321	-3.3518	0.000802871
Gk	2845.19	-0.50063	0.177845	-2.81498	0.0048781
Plcb1	270.778	-0.501	0.118631	-4.22317	2.40894e-05
Tars	2065.48	-0.505362	0.111264	-4.54199	5.57253e-06
Gpatch3	98.4779	-0.505601	0.185209	-2.72989	0.00633555
Fnbp4	387.247	-0.505959	0.137524	-3.67907	0.000234088
Asic5	163.494	-0.50711	0.193894	-2.6154	0.00891223
Smad7	307.542	-0.507306	0.166474	-3.04735	0.00230868
Slc6a9	510.089	-0.507342	0.119846	-4.23326	2.30326e-05
Ikbkg	1383.66	-0.507812	0.122405	-4.14862	3.3448e-05
6820431F20Rik	592.454	-0.508934	0.13368	-3.8071	0.000140603
Hnf4a	13141.2	-0.509662	0.11068	-4.60483	4.128e-06
Zfp654	318.432	-0.511353	0.128379	-3.98314	6.80107e-05
Atp2a2	4205.5	-0.511755	0.180243	-2.83925	0.00452199
Bcl2	32.2734	-0.512108	0.237526	-2.156	0.0310834
Rarres1	2294.02	-0.512166	0.199865	-2.56256	0.0103905
Fkbp5	1795.27	-0.512858	0.247222	-2.07448	0.0380347
Nlrp6	2470.91	-0.513535	0.125524	-4.09114	4.29263e-05
Serinc2	550.426	-0.514375	0.142304	-3.61462	0.000300783
Hirip3	63.6447	-0.514515	0.204689	-2.51364	0.0119492
Angptl4	3692.53	-0.514693	0.2291	-2.24659	0.0246663
Bcl7c	324.979	-0.51484	0.143392	-3.59045	0.000330113
Slc16a7	1765.46	-0.516457	0.125961	-4.10012	4.1294e-05
Zfp703	252.193	-0.518404	0.129505	-4.00295	6.25563e-05
Nfia	947.085	-0.5187	0.143675	-3.61023	0.000305922
Usp6nl	578.258	-0.519242	0.133073	-3.90194	9.54265e-05
Slc27a2	38755.5	-0.519512	0.114144	-4.55138	5.32949e-06
Smim13	755.376	-0.519763	0.082721	-6.28332	3.31412e-10
Myrf	877.436	-0.520029	0.161115	-3.22769	0.00124796
Gata6	232.857	-0.520129	0.142698	-3.64498	0.000267416
Cyp2c39	7480.87	-0.520593	0.181079	-2.87494	0.00404099
Ralgapa2	830.961	-0.520832	0.173772	-2.99722	0.00272458
Zfp354a	74.1202	-0.520914	0.180579	-2.88469	0.00391802
Hrg	15131.5	-0.521238	0.106882	-4.87675	1.07849e-06
Fam160a1	163.086	-0.521554	0.254426	-2.04992	0.040372
mt-Nd2	79662.2	-0.522528	0.0988764	-5.28466	1.25938e-07
Ier5	97.5218	-0.522984	0.235419	-2.22151	0.0263167
Snhg3	62.5381	-0.523649	0.227172	-2.30508	0.0211621
Sdc2	3757.79	-0.523801	0.0855928	-6.11968	9.3762e-10
Atp13a3	4262.96	-0.524093	0.0927875	-5.64831	1.6203e-08
Zfhx4	342.069	-0.524496	0.1797	-2.91874	0.00351453
Ppard	141.099	-0.524645	0.190673	-2.75154	0.00593161
Slc39a10	95.5063	-0.526106	0.220397	-2.38708	0.0169826
Wac	1117.13	-0.526759	0.0940534	-5.60063	2.1357e-08
Frat1	142.75	-0.526831	0.25644	-2.0544	0.0399366
Ccnf	148.058	-0.528735	0.134947	-3.9181	8.92507e-05
Tmem56	8147.5	-0.5293	0.166812	-3.17303	0.00150857
Npr2	637.7	-0.529784	0.174134	-3.0424	0.00234701
Sowahb	185.897	-0.531305	0.26965	-1.97035	0.0487983
Zdhhc13	90.172	-0.531576	0.251318	-2.11515	0.0344169
Wsb1	359.995	-0.533488	0.253812	-2.1019	0.0355617
Bclaf3	35.1645	-0.534216	0.262637	-2.03405	0.0419468
mt-Co2	51189.6	-0.535351	0.162416	-3.29618	0.000980102
Fam53c	439.306	-0.536126	0.121186	-4.42399	9.68955e-06
Sqstm1	7142.29	-0.536354	0.117413	-4.5681	4.92161e-06
Tjp2	361.422	-0.536375	0.197434	-2.71673	0.00659298
Tmed5	2096.26	-0.537654	0.134255	-4.00474	6.20865e-05
Tasor2	283.821	-0.538162	0.199684	-2.69507	0.00703733
Slc18b1	51.5241	-0.538324	0.219128	-2.45667	0.0140231
Dpys	4813.59	-0.539349	0.0670092	-8.04888	8.35556e-16
Tardbp	1333.21	-0.540879	0.116279	-4.65157	3.29415e-06
Nectin1	1720.95	-0.541607	0.172514	-3.13949	0.00169241
Zbtb34	120.852	-0.542613	0.133292	-4.07086	4.68394e-05
Acaa1b	30711.7	-0.543695	0.221477	-2.45486	0.014094
Gm17066	43.256	-0.543836	0.253617	-2.14432	0.0320073
Kras	769.716	-0.54471	0.0975666	-5.58296	2.36465e-08
Ttpal	482.843	-0.545401	0.117505	-4.64152	3.45848e-06
Gga3	136.283	-0.545679	0.160935	-3.39068	0.000697205
Als2cl	409.421	-0.546164	0.163943	-3.33142	0.000864056
Inhbc	1918.36	-0.546302	0.163827	-3.33462	0.000854169
Pkd2l2	36.7166	-0.546558	0.248778	-2.19697	0.0280223
Caprin1	3875.38	-0.546572	0.172549	-3.16762	0.0015369
Shld2	910.072	-0.547827	0.183428	-2.98661	0.00282089
AC117816.1	2012.13	-0.548872	0.116331	-4.71819	2.37952e-06
Chkb	784.812	-0.549093	0.148252	-3.70378	0.000212409
Eif4a-ps4	40.4953	-0.549242	0.238015	-2.30759	0.0210218
Unkl	156.984	-0.549404	0.193645	-2.83716	0.00455161
Arhgap5	2174.94	-0.550466	0.108416	-5.07737	3.82702e-07
Gm45769	53.8479	-0.550885	0.20971	-2.62689	0.00861696
Rnd1	177.143	-0.551065	0.196383	-2.80607	0.00501491
Pde12	321.625	-0.551507	0.129223	-4.26785	1.97362e-05
Tcerg1	219.757	-0.551575	0.146929	-3.75403	0.000174014
Gm49797	45.3198	-0.551996	0.241946	-2.28149	0.0225196
Rsbn1	141.233	-0.553934	0.180155	-3.07477	0.00210667
Fbxo44	46.9647	-0.554112	0.223251	-2.48201	0.0130643
Cpeb2	929.049	-0.554514	0.2119	-2.61686	0.0088742
Ric8b	232.554	-0.555549	0.149614	-3.71322	0.000204643
Fpgs	3186.3	-0.556545	0.145643	-3.8213	0.000132749
Ptbp2	182.092	-0.556726	0.160084	-3.47771	0.000505716
Chpf2	475.366	-0.55702	0.181153	-3.07486	0.00210601
Pcgf6	262.695	-0.557093	0.134826	-4.13194	3.59712e-05
Slc17a8	1492.89	-0.557341	0.169639	-3.28546	0.00101815
D930016D06Rik	96.5953	-0.559039	0.237877	-2.35012	0.0187673
Slco2a1	1011.09	-0.55906	0.126699	-4.41249	1.02188e-05
Zrsr1	445.279	-0.559788	0.150163	-3.72786	0.000193113
Gtf2ird1	412.668	-0.55988	0.189576	-2.95333	0.00314367
Pspc1	115.198	-0.561171	0.20087	-2.7937	0.00521081
Ttpa	10507.1	-0.561278	0.111733	-5.02339	5.07679e-07
Cep85l	813.335	-0.561331	0.233541	-2.40357	0.0162358
Zfp81	87.6686	-0.562192	0.18736	-3.0006	0.00269452
Hsd17b11	4285.25	-0.562947	0.144097	-3.90673	9.35532e-05
Fgf1	2228.66	-0.563121	0.181237	-3.1071	0.00188934
Kdm6b	671.073	-0.563779	0.188216	-2.99539	0.00274095
Usp54	87.3331	-0.5639	0.199916	-2.82068	0.00479225
Ubxn7	643.231	-0.563981	0.135428	-4.16444	3.12117e-05
Tmtc3	253.607	-0.565316	0.149158	-3.79003	0.000150627
Fip1l1	583.271	-0.565757	0.113546	-4.98262	6.27277e-07
Bend3	184.263	-0.566052	0.140702	-4.02306	5.74473e-05
Acsl3	172.082	-0.566749	0.176357	-3.21365	0.00131058
4933439C10Rik	49.4824	-0.567432	0.260674	-2.17679	0.0294964
Dipk1a	217.69	-0.567599	0.181749	-3.12298	0.00179033
Rbpms	787.288	-0.568157	0.114769	-4.95046	7.40395e-07
Akr1c19	396.514	-0.568212	0.194516	-2.92116	0.00348731
Pramef8	99.9211	-0.569984	0.17844	-3.19427	0.00140184
Fam13b	561.71	-0.570663	0.155565	-3.66833	0.00024414
Cpox	4977.04	-0.573231	0.148565	-3.85844	0.000114112
Ikzf5	135.534	-0.573263	0.198682	-2.88533	0.00391003
Glo1	9832.74	-0.573386	0.0885825	-6.4729	9.61388e-11
Gm4952	1603.97	-0.575013	0.253222	-2.27078	0.0231602
Enc1	201.226	-0.575031	0.250905	-2.29183	0.0219155
Btd	1351.66	-0.575077	0.08193	-7.01913	2.23254e-12
Dcaf6	885.493	-0.576419	0.0910604	-6.33007	2.45044e-10
Naa16	163.697	-0.576574	0.165635	-3.48098	0.00049958
4732487G21Rik	49.9148	-0.577173	0.250776	-2.30155	0.0213605
Osbpl11	510.642	-0.577267	0.0825505	-6.9929	2.69262e-12
Mcm7	228.635	-0.577353	0.124002	-4.65598	3.22439e-06
S1pr1	1118.15	-0.578301	0.152374	-3.79527	0.00014748
Daam2	87.9842	-0.578319	0.222041	-2.60457	0.00919907
Tspan33	245.555	-0.579067	0.155836	-3.71587	0.000202504
Usf3	1249.59	-0.579806	0.167483	-3.46187	0.000536433
Zfp958	71.945	-0.579815	0.170509	-3.4005	0.000672622
Prxl2c	1781.98	-0.580571	0.095052	-6.10792	1.00935e-09
Sp5	45.3263	-0.586088	0.240082	-2.4412	0.0146386
Fubp1	441.913	-0.586882	0.180582	-3.24994	0.00115429
2810039B14Rik	45.0493	-0.587106	0.289766	-2.02614	0.042751
Spg20	944.692	-0.587223	0.101053	-5.81104	6.20869e-09
Mef2d	703.311	-0.587434	0.180378	-3.25669	0.00112721
Pard6b	233.884	-0.587854	0.194418	-3.02366	0.00249737
Htra3	53.6925	-0.589283	0.281386	-2.09421	0.036241
Abca8b	1257.98	-0.591303	0.102801	-5.75194	8.8224e-09
Nrip1	328.813	-0.591878	0.166446	-3.55598	0.000376569
Mir22hg	645.111	-0.59238	0.205354	-2.88467	0.00391819
Zfp143	66.5831	-0.594144	0.228957	-2.59501	0.00945891
Rnf24	124.549	-0.594933	0.169294	-3.5142	0.000441088
Wrnip1	1216.41	-0.59588	0.180083	-3.30892	0.000936552
Cyp2c38	3112.82	-0.596756	0.146754	-4.06637	4.77517e-05
Insig2	8280.06	-0.597583	0.246606	-2.42323	0.0153832
Adnp2	149.907	-0.598694	0.146223	-4.09439	4.23272e-05
Ablim3	552.273	-0.599272	0.151649	-3.95171	7.75943e-05
Cerkl	78.2815	-0.600135	0.26059	-2.30299	0.0212795
Ppp1r1b	90.2589	-0.600337	0.189316	-3.17109	0.00151866
Baiap2	654.615	-0.600437	0.166369	-3.60907	0.0003073
Sec61a2	53.7587	-0.600493	0.187643	-3.20019	0.00137335
5830417I10Rik	50.2384	-0.605604	0.284239	-2.13062	0.0331206
Zswim4	218.468	-0.606092	0.159792	-3.793	0.000148838
Igfbp2	6576.09	-0.606284	0.249109	-2.43381	0.0149407
Gclc	8715.15	-0.610792	0.183927	-3.32084	0.000897477
Xk	114.349	-0.612117	0.205697	-2.97581	0.00292214
P3h2	24.538	-0.61261	0.285443	-2.14618	0.0318588
Usp35	17.6642	-0.613108	0.304481	-2.01362	0.0440495
Nelfa	211.624	-0.613873	0.172446	-3.5598	0.000371133
Tbc1d25	75.7021	-0.615989	0.199362	-3.0898	0.00200289
Hspb6	167.729	-0.617123	0.15035	-4.10458	4.05045e-05
Pex11a	2580.61	-0.617566	0.178855	-3.45289	0.000554606
AC102159.1	215.958	-0.618921	0.256893	-2.40926	0.015985
Mal2	767.634	-0.619026	0.174382	-3.54982	0.000385498
Tatdn2	514.88	-0.619384	0.114927	-5.38937	7.07035e-08
Flvcr1	98.7418	-0.620271	0.189864	-3.26693	0.00108722
5033403H07Rik	230.151	-0.620291	0.182444	-3.39989	0.00067412
Pctp	480.604	-0.621382	0.287404	-2.16205	0.0306142
Kifc3	298.863	-0.622108	0.173019	-3.59561	0.000323632
Gm44250	1421.1	-0.62273	0.0913002	-6.82069	9.06068e-12
Syt3	94.5634	-0.623358	0.195397	-3.19022	0.00142165
Serpinb1a	49.186	-0.627361	0.314425	-1.99527	0.0460139
Gm47483	27.552	-0.628665	0.269511	-2.33261	0.0196684
Nuak2	243.021	-0.62913	0.231175	-2.72145	0.0064996
Gm26759	74.4922	-0.62941	0.281114	-2.23898	0.0251572
Creg1	8875.05	-0.631472	0.110317	-5.72417	1.03941e-08
Slc22a5	1112.48	-0.631498	0.212352	-2.97383	0.00294106
Ing3	125.084	-0.632646	0.129606	-4.88129	1.05396e-06
Eps8l2	1498	-0.632847	0.185345	-3.41442	0.000639179
Amotl2	1112.91	-0.634603	0.168562	-3.7648	0.000166682
Gmeb1	102.906	-0.635029	0.186868	-3.39827	0.000678136
Il1r1	1755.94	-0.638221	0.201673	-3.16464	0.00155277
Trp53inp1	1416.28	-0.639905	0.219877	-2.91028	0.00361099
Atoh8	546.088	-0.640913	0.139055	-4.60906	4.04496e-06
Sh3bp4	32.783	-0.641626	0.302115	-2.12378	0.0336885
Tmem252	42.3898	-0.642431	0.278917	-2.30331	0.0212615
Cyp2c37	1484.17	-0.644156	0.212918	-3.02538	0.00248325
Abcc2	8105.74	-0.652048	0.138952	-4.69261	2.69744e-06
Ephx1	5676.51	-0.652917	0.190895	-3.42029	0.000625536
Dot1l	554.154	-0.65336	0.18133	-3.60316	0.000314378
St3gal1	1476.36	-0.653848	0.251835	-2.59634	0.00942235
Gfod2	171.082	-0.654999	0.209033	-3.13347	0.00172755
Frat2	98.1698	-0.655036	0.273081	-2.39868	0.0164541
Ncoa5	313.707	-0.659029	0.192049	-3.43157	0.000600098
Aldh1a1	27570.9	-0.665159	0.133878	-4.96841	6.75039e-07
Mcm9	126.467	-0.665874	0.156932	-4.24307	2.20478e-05
Hbb-bt	366.926	-0.666863	0.294089	-2.26756	0.0233563
Mid1	108.259	-0.66693	0.330686	-2.01681	0.0437158
Tnfrsf12a	135.659	-0.667552	0.179712	-3.71456	0.000203555
Clip3	19.8911	-0.667558	0.292841	-2.27959	0.022632
D930048N14Rik	141.759	-0.668314	0.201555	-3.31579	0.000913835
Mmp14	688.412	-0.670812	0.195869	-3.42481	0.000615236
Ccdc152	1182.39	-0.671263	0.222757	-3.01343	0.00258315
Pcf11	516.263	-0.671898	0.121061	-5.55008	2.85536e-08
Zfp335	292.69	-0.67225	0.159978	-4.20213	2.64414e-05
Slc4a4	3340.88	-0.672394	0.183554	-3.6632	0.000249084
Gin1	163.619	-0.674011	0.198198	-3.4007	0.000672131
Ugt2b34	8261.49	-0.675252	0.0924595	-7.30322	2.80953e-13
D630039A03Rik	239.751	-0.678073	0.30873	-2.19633	0.0280683
Trp53inp2	9127.52	-0.679322	0.153121	-4.43651	9.14306e-06
Rora	1676.45	-0.679837	0.167342	-4.06257	4.8536e-05
Amy1	4727.14	-0.679876	0.100632	-6.75603	1.41828e-11
Setd1a	599.503	-0.684276	0.173733	-3.93866	8.19387e-05
Mme	777.555	-0.685482	0.340566	-2.01277	0.0441386
Lrig2	160.149	-0.685521	0.177391	-3.86446	0.000111336
Nid2	151.592	-0.686787	0.271357	-2.53094	0.0113758
Cpt2	3846.51	-0.686945	0.150247	-4.57211	4.82847e-06
Zfp385a	373.286	-0.688693	0.134097	-5.13578	2.80969e-07
Gpatch2l	251.747	-0.689502	0.196251	-3.51337	0.000442466
Etfbkmt	757.056	-0.689515	0.199826	-3.45058	0.000559391
Pla2g12a	655.957	-0.68957	0.149909	-4.59993	4.2263e-06
Itga10	15.8259	-0.690898	0.321683	-2.14776	0.031733
Rbm33	1157.55	-0.691009	0.209389	-3.30012	0.000966439
Itga5	649.699	-0.694152	0.165633	-4.1909	2.77849e-05
Foxa2	471.249	-0.694829	0.257197	-2.70155	0.0069018
Gm49201	65.8846	-0.694924	0.253531	-2.74098	0.00612563
Gm18736	34.4101	-0.695692	0.272233	-2.5555	0.0106034
Gm2814	67.1846	-0.697272	0.255924	-2.72453	0.00643936
Pxmp4	2998.8	-0.697622	0.179818	-3.87959	0.000104632
Hba-a1	1581.93	-0.698179	0.353617	-1.97439	0.048337
Megf9	836.822	-0.69828	0.163242	-4.27758	1.88938e-05
Lsm11	106.638	-0.699028	0.201187	-3.47451	0.000511781
Gramd4	177.944	-0.699438	0.175695	-3.98097	6.86335e-05
Efna1	577.653	-0.705185	0.213637	-3.30086	0.000963882
Cyp3a11	82639.4	-0.70581	0.156076	-4.52224	6.11896e-06
Slc25a33	670.226	-0.706106	0.214516	-3.29163	0.000996091
A330023F24Rik	55.2316	-0.708285	0.314402	-2.2528	0.0242716
Pllp	449.011	-0.708631	0.153613	-4.6131	3.96714e-06
Gm44220	21.0963	-0.710053	0.305315	-2.32564	0.0200378
Gm43429	29.8921	-0.710507	0.28188	-2.5206	0.0117155
Mzf1	15.1078	-0.710879	0.3567	-1.99294	0.0462686
Eif1a	1110.6	-0.713909	0.14076	-5.07182	3.94027e-07
Naa25	454.477	-0.715456	0.135748	-5.27048	1.3607e-07
Plin2	10590	-0.716085	0.224934	-3.18354	0.00145486
Plekha1	254.563	-0.716144	0.128062	-5.59216	2.24261e-08
Tbx3	866.779	-0.720322	0.237744	-3.02982	0.00244697
Samd10	34.4275	-0.721794	0.293429	-2.45986	0.013899
Gimap9	226.565	-0.721874	0.171208	-4.21634	2.48295e-05
Cyp1b1	24.4865	-0.721981	0.304935	-2.36765	0.0179013
Elmod3	409.733	-0.723073	0.168472	-4.29195	1.77114e-05
4932438A13Rik	1513.87	-0.723867	0.23131	-3.12943	0.00175147
Pnkd	2370	-0.72494	0.171276	-4.23258	2.31029e-05
Gm19950	182.808	-0.728333	0.215859	-3.37412	0.000740525
Gm37824	30.7459	-0.72898	0.342053	-2.13119	0.0330736
Mtnr1a	55.2314	-0.733805	0.253312	-2.89685	0.00376932
Dpp9	1566.28	-0.738634	0.185494	-3.98198	6.83436e-05
Zfp418	17.9179	-0.739133	0.370877	-1.99293	0.0462691
Fam222a	80.2381	-0.739478	0.362581	-2.03948	0.0414022
Slc11a2	762.072	-0.740943	0.19035	-3.89252	9.92072e-05
Tgoln1	6182.86	-0.743887	0.14595	-5.09686	3.45325e-07
Tuba4a	2057.75	-0.743954	0.121731	-6.11144	9.87345e-10
Tjp3	767.798	-0.746485	0.184344	-4.04941	5.13471e-05
Acot4	2337.67	-0.754454	0.226602	-3.32942	0.000870282
Rad54l2	1004.23	-0.754945	0.157405	-4.7962	1.61702e-06
Leo1	176.725	-0.755953	0.134163	-5.63459	1.75479e-08
Ccn4	21.1574	-0.756044	0.324592	-2.32922	0.0198475
Gm20300	356.415	-0.756285	0.148572	-5.09035	3.57401e-07
Peg3	290.454	-0.758605	0.290958	-2.60727	0.00912681
Zbtb21	169.229	-0.759442	0.236944	-3.20515	0.00134993
Ncald	282.141	-0.764726	0.191899	-3.98504	6.74684e-05
Ier5l	31.133	-0.765025	0.29432	-2.59929	0.00934156
6720427I07Rik	48.8891	-0.766355	0.243377	-3.14884	0.00163921
Ptpn9	412.793	-0.7716	0.140942	-5.47459	4.38533e-08
Cyp3a59	398.966	-0.773669	0.18103	-4.2737	1.92259e-05
Plin5	1972.87	-0.776424	0.20982	-3.70043	0.000215236
Gm28229	28.0743	-0.782063	0.280638	-2.78673	0.00532431
Zscan20	45.5284	-0.783267	0.215322	-3.63765	0.000275134
Atxn7l2	26.7568	-0.784737	0.334667	-2.34483	0.0190359
Dmtf1	292.071	-0.787087	0.126774	-6.20859	5.34628e-10
Map4k4	304.341	-0.790088	0.160864	-4.91152	9.03731e-07
Acrbp	27.196	-0.790267	0.31416	-2.51549	0.0118866
Tmc7	137.005	-0.791502	0.303722	-2.60601	0.00916042
Hmgcs2	79766.2	-0.791868	0.129059	-6.1357	8.47834e-10
Adcy1	15.8915	-0.791885	0.393557	-2.01212	0.0442072
Mical2	829.971	-0.792168	0.224687	-3.52565	0.000422443
Cyp2c29	20017.5	-0.795699	0.203226	-3.91535	9.02744e-05
Tfrc	451.584	-0.796514	0.174221	-4.57185	4.8344e-06
Rab11fip4	409.111	-0.796608	0.277192	-2.87385	0.00405501
A930015D03Rik	23.2889	-0.796844	0.298481	-2.66966	0.00759274
Spaca6	20.1697	-0.799467	0.383335	-2.08555	0.037019
Gm49190	39.1527	-0.801418	0.280052	-2.86167	0.00421411
H6pd	10388.4	-0.805717	0.205084	-3.92872	8.53981e-05
Siah1a	126.061	-0.814403	0.198389	-4.10507	4.04189e-05
4732463B04Rik	34.1207	-0.815472	0.335401	-2.43134	0.0150432
Gm43660	19.5029	-0.817563	0.356837	-2.29114	0.0219555
Zswim1	87.7009	-0.819163	0.152384	-5.37566	7.63022e-08
St5	562.921	-0.823266	0.232281	-3.54427	0.000393697
Unc93a2	184.19	-0.824119	0.193917	-4.24987	2.13898e-05
Rps6kl1	41.7446	-0.82422	0.19609	-4.20326	2.63095e-05
Hic2	62.7044	-0.826803	0.253019	-3.26775	0.00108407
Zfp618	21.0047	-0.827938	0.33769	-2.45177	0.0142155
Gm48604	30.002	-0.828168	0.391825	-2.11362	0.0345479
Rasl11b	45.9259	-0.82932	0.386639	-2.14495	0.031957
Gm28370	31.595	-0.832311	0.345726	-2.40743	0.0160652
Asap2	283.798	-0.833318	0.268329	-3.10558	0.00189903
Hectd2os	1688.53	-0.835529	0.239924	-3.48247	0.000496818
Btg1	1304.28	-0.839145	0.151498	-5.53898	3.04232e-08
Nedd4l	849.881	-0.839577	0.189042	-4.44122	8.9449e-06
Tubb4b	1561.53	-0.842385	0.151281	-5.56836	2.57145e-08
Ccng2	399.603	-0.844116	0.17509	-4.82104	1.42813e-06
Klf11	263.979	-0.845569	0.199164	-4.24559	2.18024e-05
Hes1	223.543	-0.846654	0.228814	-3.70019	0.000215436
Gm13443	18.1118	-0.847219	0.378692	-2.23723	0.0252715
Gm26669	487.932	-0.855005	0.215301	-3.97122	7.15061e-05
Net1	1386.87	-0.857806	0.204412	-4.19646	2.71115e-05
Gm28439	818.953	-0.859904	0.250836	-3.42815	0.000607704
Rnf186	132.531	-0.860797	0.20209	-4.25948	2.04904e-05
Zfp36l1	2560.53	-0.86127	0.197259	-4.36619	1.26434e-05
Cabyr	44.9168	-0.865426	0.32044	-2.70074	0.00691854
Cldn1	1640.09	-0.86651	0.238074	-3.63967	0.000272992
Id3	599.303	-0.867296	0.269114	-3.22278	0.00126955
Zscan30	9.43048	-0.867425	0.440315	-1.97001	0.0488372
Cntf	14.8517	-0.871616	0.416778	-2.09132	0.0364995
Rapgef4os2	15.3331	-0.874343	0.371416	-2.35408	0.0185686
Irf2bp2	1099.56	-0.885983	0.2127	-4.1654	3.10803e-05
Omd	60.9534	-0.88664	0.260108	-3.40874	0.000652634
Mreg	916.366	-0.889752	0.217992	-4.08158	4.47306e-05
Mir17hg	26.315	-0.890287	0.363614	-2.44844	0.0143475
Lgals4	246.462	-0.895799	0.19589	-4.57297	4.8086e-06
Mug1	114121	-0.899712	0.156178	-5.76083	8.37034e-09
Ppp1r3b	3927.09	-0.903041	0.16923	-5.33617	9.49314e-08
Gm44805	357.013	-0.906888	0.157434	-5.76044	8.38941e-09
Gm15952	12.2993	-0.910308	0.395027	-2.30442	0.0211989
Slc30a10	1315.87	-0.912491	0.192782	-4.73328	2.20916e-06
Col27a1	389.139	-0.913456	0.189371	-4.82362	1.40977e-06
Dtx4	440.321	-0.914008	0.230827	-3.95972	7.5038e-05
A530017D24Rik	24.867	-0.915798	0.285593	-3.20665	0.0013429
Desi2	481.248	-0.91713	0.173722	-5.2793	1.29682e-07
Cyp2j9	97.8321	-0.920169	0.209941	-4.383	1.17058e-05
Zfp712	8.6515	-0.920861	0.443407	-2.07678	0.0378216
Tab2	1851.29	-0.921217	0.182369	-5.0514	4.38581e-07
Mmp11	14.0589	-0.921755	0.376098	-2.45084	0.0142524
Rsc1a1	191.855	-0.923368	0.401856	-2.29776	0.0215756
Gm47155	9.32786	-0.923485	0.412283	-2.23993	0.0250953
Cyp2c54	6071.48	-0.925005	0.193431	-4.7821	1.7347e-06
Cpeb4	1334.52	-0.927388	0.257176	-3.60604	0.0003109
E2f8	132.291	-0.929733	0.35194	-2.64173	0.00824831
Zbtb16	842.248	-0.933844	0.41702	-2.23933	0.0251346
Dancr	25.4426	-0.935194	0.334097	-2.79916	0.00512351
Zpr1	909.993	-0.937135	0.220225	-4.25535	2.08721e-05
Rab30	386.278	-0.942721	0.228022	-4.13434	3.55981e-05
Ctse	736.077	-0.94611	0.241438	-3.91864	8.90494e-05
Serpine2	187.232	-0.951973	0.308596	-3.08485	0.00203652
4930579G24Rik	27.7153	-0.956555	0.304425	-3.14217	0.001677
Il22ra1	118.974	-0.960185	0.313408	-3.06369	0.00218627
Mpzl1	100.412	-0.965668	0.255444	-3.78035	0.000156609
Gm43668	34.795	-0.968102	0.2614	-3.70353	0.000212623
Adamts6	18.4051	-0.969199	0.376144	-2.57667	0.0099758
Aff3	7.75624	-0.969258	0.492093	-1.96966	0.0488769
Scyl2	823.728	-0.970364	0.181779	-5.33815	9.38993e-08
Gm42715	266.282	-0.977569	0.209875	-4.65787	3.19505e-06
Skil	363.882	-0.979192	0.183446	-5.33776	9.41025e-08
Abtb2	371.332	-0.984029	0.403965	-2.43593	0.0148537
Slc25a30	1108.42	-0.989417	0.463741	-2.13355	0.0328793
4833445I07Rik	10.2227	-0.997882	0.41298	-2.4163	0.0156793
Gm49405	19.8083	-1.00256	0.384114	-2.61006	0.00905257
B130024G19Rik	13.2334	-1.00555	0.504534	-1.99303	0.0462586
Nlrp12	780.155	-1.00573	0.230569	-4.36195	1.28909e-05
Lrrc14b	30.0363	-1.00585	0.282621	-3.55899	0.00037228
Acsl1	29987.9	-1.00953	0.228136	-4.42515	9.63742e-06
Hacl1	6209.23	-1.00967	0.170313	-5.92834	3.0602e-09
Adgrg2	16.8942	-1.01025	0.370539	-2.72643	0.00640226
Crot	15766.1	-1.0139	0.190389	-5.32543	1.00713e-07
Lnx2	392.765	-1.01777	0.197036	-5.1654	2.39921e-07
G0s2	2214.76	-1.01933	0.408697	-2.49409	0.0126282
Hsdl2	2783.68	-1.02278	0.173715	-5.88767	3.91667e-09
Angptl8	448.981	-1.02326	0.236987	-4.31779	1.57602e-05
Mmp7	8.90215	-1.02471	0.43738	-2.34284	0.0191376
Hyal3	12.3191	-1.02603	0.394834	-2.59864	0.00935935
Gm7609	14.5848	-1.02868	0.393453	-2.6145	0.00893593
Ypel2	397.895	-1.03292	0.381102	-2.71034	0.00672135
Cyp39a1	548.614	-1.03813	0.417031	-2.48935	0.0127977
Trim6	36.6151	-1.04042	0.304844	-3.41297	0.000642584
Gm37621	19.708	-1.04998	0.377695	-2.77998	0.00543621
Gm42568	14.8131	-1.06858	0.340943	-3.13419	0.0017233
AC127342.1	23.3888	-1.0857	0.362089	-2.99842	0.00271379
Igfbp1	1164.29	-1.09444	0.239971	-4.5607	5.09826e-06
Gtse1	12.5443	-1.0969	0.432499	-2.53619	0.0112066
Syt15	12.4202	-1.09779	0.431717	-2.54285	0.0109953
Gm15611	28.9665	-1.09913	0.434454	-2.52991	0.0114092
Enkd1	9.12173	-1.10113	0.513391	-2.14482	0.0319672
Ahctf1	1374.06	-1.10371	0.160851	-6.86171	6.80401e-12
Dio3os	10.9166	-1.11036	0.425849	-2.60741	0.00912289
Slc18a2	31.3437	-1.11644	0.250376	-4.45906	8.23213e-06
Gm15832	43.5274	-1.11726	0.286843	-3.89502	9.81912e-05
Cnnm4	145.32	-1.11843	0.240962	-4.64152	3.45849e-06
Hist1h1c	575.509	-1.12257	0.203886	-5.5059	3.67285e-08
Gm2061	76.4892	-1.12459	0.234963	-4.78626	1.69915e-06
Clock	1292.23	-1.12851	0.21401	-5.27316	1.34092e-07
Sox9	82.0629	-1.1339	0.309171	-3.66756	0.000244879
Smarcd1	136.207	-1.13673	0.209196	-5.43382	5.51615e-08
Gm19522	43.7935	-1.13814	0.285476	-3.98683	6.69617e-05
Celsr1	565.589	-1.14029	0.463817	-2.4585	0.0139519
Dhrs9	38.405	-1.14131	0.455213	-2.50721	0.012169
Retsat	18744.2	-1.14163	0.226157	-5.04797	4.4654e-07
Akap5	11.0345	-1.14387	0.471456	-2.42624	0.0152562
Car11	8.42102	-1.14455	0.537942	-2.12765	0.0333661
Dnmt3b	52.2339	-1.148	0.419385	-2.73735	0.00619372
Mug2	439.266	-1.15038	0.289671	-3.97133	7.14717e-05
Gm45053	29.472	-1.15351	0.387147	-2.97953	0.00288695
Avpr1a	983.682	-1.15419	0.24292	-4.75133	2.0208e-06
Tmem79	67.8835	-1.15694	0.200962	-5.75702	8.56104e-09
Gm18635	15.7725	-1.17298	0.489533	-2.39612	0.0165695
9430064I24Rik	94.6094	-1.18106	0.275532	-4.28646	1.81541e-05
Cytip	10.6778	-1.18278	0.572059	-2.06759	0.0386789
Gm13339	6.37262	-1.18525	0.589754	-2.00974	0.0444588
Gm6264	7.69643	-1.18672	0.605259	-1.96067	0.0499172
Hnf4aos	36.6866	-1.19741	0.276186	-4.33551	1.45423e-05
Gm22146	48.0574	-1.19819	0.403905	-2.96652	0.00301191
Osgin1	1983.26	-1.20371	0.552737	-2.17773	0.0294259
Cnnm1	8.99233	-1.20797	0.570308	-2.1181	0.034167
Gm18807	70.8736	-1.20925	0.24771	-4.8817	1.05174e-06
Ccdc73	11.8718	-1.21096	0.411156	-2.94527	0.00322674
Rnf32	7.94337	-1.21586	0.572361	-2.12428	0.0336466
AC165962.3	83.169	-1.21933	0.17551	-6.94734	3.72241e-12
Caln1	151.837	-1.22493	0.241834	-5.06518	4.08007e-07
Gm15760	18.2997	-1.23477	0.313504	-3.9386	8.1959e-05
Gm47140	9.92699	-1.23685	0.572715	-2.15962	0.030802
C730034F03Rik	26.2782	-1.23848	0.374029	-3.31117	0.000929059
Gm15708	5.20981	-1.24172	0.520891	-2.38384	0.017133
Csad	4010.09	-1.24662	0.249375	-4.99899	5.76324e-07
Arid3a	27.5176	-1.24913	0.386784	-3.22952	0.00123999
Gm45457	10.256	-1.24948	0.468971	-2.6643	0.00771497
Gm26917	4446.47	-1.25613	0.386052	-3.25379	0.00113877
Rnf125	1201.22	-1.25758	0.398981	-3.15198	0.00162167
Gm11583	14.3771	-1.2608	0.40923	-3.0809	0.00206376
Atp1b2	14.6624	-1.27823	0.379679	-3.36661	0.000760986
Gm1818	7.2055	-1.28414	0.516625	-2.48563	0.0129322
1700109H08Rik	9.32589	-1.28439	0.578185	-2.22141	0.026323
Lag3	7.91356	-1.2855	0.509065	-2.52522	0.0115626
Axin2	221.334	-1.29437	0.201432	-6.42585	1.31131e-10
Mastl	24.1313	-1.29543	0.372005	-3.4823	0.000497129
Socs2	120.087	-1.29779	0.568873	-2.28134	0.0225282
Zbtb7c	52.1846	-1.30298	0.546114	-2.38591	0.0170371
Pnrc1	1442.68	-1.30556	0.18095	-7.21503	5.39214e-13
Pdgfc	143.517	-1.30558	0.219626	-5.94455	2.77221e-09
Crat	2034.61	-1.30783	0.271618	-4.81498	1.47215e-06
Pcp4l1	977.892	-1.33356	0.158049	-8.43764	3.23822e-17
Tuba8	10.211	-1.33981	0.489375	-2.73779	0.00618532
Ehhadh	13645.6	-1.34164	0.446482	-3.00493	0.00265646
Gm43031	16.4934	-1.35053	0.317519	-4.25339	2.10562e-05
Pcdhb14	8.21609	-1.36534	0.58093	-2.35027	0.01876
Slc16a1	1774.39	-1.37517	0.241419	-5.69621	1.22502e-08
Cox6b2	6.633	-1.38652	0.63884	-2.17037	0.0299789
Acot2	449.31	-1.4128	0.351899	-4.01478	5.95007e-05
Ces1d	18799.9	-1.42429	0.181344	-7.8541	4.02652e-15
Ppp1r9a	98.8844	-1.42583	0.203915	-6.9923	2.70415e-12
Spon2	394.76	-1.44168	0.260446	-5.53541	3.10496e-08
Phospho1	467.679	-1.44498	0.41371	-3.49274	0.000478089
Fgf21	169.444	-1.45246	0.340118	-4.27044	1.95085e-05
Rassf9	5.5296	-1.46627	0.591164	-2.48032	0.0131265
Gm10603	5.53149	-1.46855	0.70497	-2.08313	0.037239
Cpt1b	101.799	-1.47614	0.451584	-3.26881	0.00107999
Vnn1	800.771	-1.47822	0.416256	-3.55122	0.000383451
Sema3g	5.30447	-1.48091	0.657472	-2.25243	0.0242952
AY074887	8.57903	-1.49235	0.536245	-2.78296	0.00538648
Lgalsl	537.26	-1.50573	0.357731	-4.20912	2.56371e-05
Gdf15	93.391	-1.50765	0.543296	-2.775	0.00552009
9130230N09Rik	6.60181	-1.50806	0.526362	-2.86506	0.00416932
Gm40264	16.1009	-1.51392	0.37446	-4.04293	5.2788e-05
Cry1	319.373	-1.5262	0.265095	-5.75718	8.55283e-09
D930007J09Rik	10.5225	-1.52819	0.731658	-2.08867	0.0367373
Arl4a	882.821	-1.53421	0.211732	-7.246	4.29248e-13
Adam1a	20.0466	-1.53773	0.418541	-3.67403	0.000238751
Gm10652	5.80371	-1.5426	0.672712	-2.29311	0.0218416
Lrrc15	27.7471	-1.55592	0.420246	-3.7024	0.000213568
Cyp4a14	21626.9	-1.55736	0.525722	-2.96233	0.00305321
Ndrg1	484.878	-1.56556	0.23103	-6.77641	1.23197e-11
Cyp4a32	1637.17	-1.56972	0.236173	-6.64651	3.00117e-11
Elf5	10.3778	-1.57423	0.511501	-3.07767	0.00208629
Ppp1r3c	1888.39	-1.59756	0.204364	-7.81726	5.39876e-15
AA474408	14.5679	-1.60977	0.389197	-4.13612	3.53222e-05
Gp5	5.81813	-1.63522	0.62286	-2.62534	0.00865627
Dusp8	28.8991	-1.63592	0.354697	-4.61217	3.98488e-06
Gm45718	8.37389	-1.64168	0.541314	-3.03277	0.00242323
Srcin1	8.54533	-1.64202	0.749187	-2.19173	0.0283987
Gm26711	6.43164	-1.65212	0.637447	-2.59178	0.00954802
Gm43428	9.09417	-1.68303	0.508467	-3.31001	0.000932933
Slc45a3	1160.56	-1.68333	0.345743	-4.86873	1.12319e-06
Elovl3	5291.93	-1.68535	0.482209	-3.49507	0.00047394
Gm15441	386.226	-1.69878	0.418123	-4.06287	4.84726e-05
Adra2a	6.3213	-1.69889	0.736474	-2.30679	0.0210666
Nfil3	780.221	-1.70162	0.218419	-7.79062	6.66823e-15
Lrfn3	296.736	-1.70421	0.29782	-5.72228	1.05104e-08
Clpx	6374.27	-1.72063	0.27675	-6.21726	5.05918e-10
Fam107a	40.6544	-1.75292	0.721105	-2.43088	0.0150621
Mab21l3	6.11411	-1.79711	0.723024	-2.48554	0.0129354
Gadd45b	113.065	-1.86011	0.331584	-5.60977	2.02592e-08
Gm42777	9.06111	-1.87882	0.516102	-3.64041	0.000272205
Gm37637	6.66432	-1.90682	0.532133	-3.58336	0.000339201
Hoxb3os	5.75124	-1.92325	0.761307	-2.52625	0.0115289
Lonrf3	76.9075	-1.94802	0.362041	-5.38066	7.42129e-08
A830082N09Rik	7.59128	-1.98442	0.529281	-3.74928	0.000177342
Tubb2a	1432.72	-1.99601	0.334768	-5.96239	2.48582e-09
Gm26813	12.0924	-2.10219	0.554557	-3.79075	0.000150192
Chka	1039.62	-2.10297	0.411433	-5.11132	3.19915e-07
Lncppara	9.95546	-2.12598	0.486064	-4.37386	1.22066e-05
Gm2115	6.27972	-2.13671	0.666459	-3.20606	0.00134566
Cyp4a31	33.4591	-2.13937	0.363266	-5.88927	3.87902e-09
Acot1	3415.74	-2.24152	0.436688	-5.13301	2.85144e-07
B230206H07Rik	15.147	-2.2686	0.518383	-4.3763	1.20711e-05
Sebox	16.4566	-2.28643	0.479341	-4.76996	1.84266e-06
Necab2	6.01181	-2.32089	0.660865	-3.5119	0.000444909
Gm38218	9.49018	-2.35431	0.458419	-5.1357	2.8109e-07
Mthfr	435.191	-2.36905	0.577406	-4.10292	4.07962e-05
Cyp4f39	9.96074	-2.3758	0.511325	-4.64637	3.37823e-06
Cyp4a10	21787.3	-2.38207	0.453852	-5.24856	1.53297e-07
Gm49188	60.6265	-2.42049	0.25129	-9.63226	5.84326e-22
Arntl	278.851	-2.45766	0.614857	-3.99712	6.41186e-05
Gm48878	58.3372	-2.50478	0.255475	-9.8044	1.07787e-22
Pdk4	379.014	-2.51633	0.491181	-5.12302	3.00678e-07
AC157910.3	338.748	-2.675	0.415616	-6.43624	1.22473e-10
Gm42829	5.78268	-2.77001	0.715928	-3.86912	0.000109228
Pitx3	78.0019	-2.83559	0.660752	-4.29145	1.77507e-05
Gm45301	18.0053	-2.98563	0.523559	-5.70258	1.18011e-08
Npas2	82.5439	-3.43823	0.696489	-4.93651	7.95311e-07
Cdkn1a	608.237	-4.63826	0.715541	-6.48217	9.04103e-11

## Sheet: Table S4
Table S4 Intersected differentially epxressed genes
Upregulated in OTA group and downregulated in the OTA+CUR group	Downregulated in OTA group and upregulated in the OTA+CUR group
Sebox	Aspdh
AC157910.3	1810059H22Rik
Gm49188	Ndufaf8
Gm38218	Msto1
Gm42777	Pyurf
Gm48878	Nat8f2
AA474408	Lyrm9
A830082N09Rik	9130221H12Rik
Cyp4a10	1810009A15Rik
Lncppara	Snrnp25
Aff3	Sec31b
Cyp4a14	Yif1a
Gm26813	Lppos
Ccdc152	Mrpl54
Npas2	Bcs1l
Akap5	P2ry2
Acot1	Tkfc
Gm15760	Apol9b
Tubb2a	H2-Q7
Mastl	Apol7a
Ppp1r9a	Gm10734
Gadd45b	Dnph1
Ndrg1	Slc41a1
Gm18635	Ifitm3
Adgrg2	Trib1
Gm11583	Pfas
Gdf15	2810006K23Rik
4833445I07Rik	Cyp2d37-ps
Hectd2os	Nat9
Gm22146	H2-T10
Gtse1	Zfp324
Gm44805	Gmppb
AY074887	Uaca
Mmp11	Tbc1d30
Tmem79	Marveld1
Acot4	Ift22
Gm28229	Akap7
Usp35	Gpr19
Gm15441	Elmo3
Acot2	Mpv17l
Ehhadh	H2afj
Pcp4l1	Faap100
Cpt1b	Rpl36al
Tuba8	4833418N02Rik
Gm42715	Arsg
Mug2	Pla2g16
Cyp2c39	Mettl27
Gm2061	2810408I11Rik
Vnn1	Tmem238
Gm15952	Nabp1
Cyp2c38	Nagk
Angptl8	Tmem35b
Gm42568	Rhbg
Zpr1	Cage1
Ccdc73	Cisd3
Ctse	Entpd2
Mmp7	Meiob
Cyp4a32	Gm17251
Rasl11b	Hint3
Cyp39a1	Amdhd2
Ces1d	Pet100
Adamts6	Atp8b5
Hist1h1c	Cep83os
A930015D03Rik	Gngt2
Slc16a1	Vamp5
Gm19522	Gm49077
Mid1	Parp3
Cyp4a31	Nmnat3
Gm37824	Tbc1d10a
Hnf4aos	Mst1
Crat	Ndufa4l2
Gm15832	Chst7
Cyp3a59	1700052K11Rik
Smarcd1	Lyrm2
Acsl3	Prdm9
AC165962.3	Frg2f1
Aldh1a1	Fuz
Pdgfc	Mpnd
Cabyr	Gm10138
Scyl2	Apol9a
Ppp1r3c	Gm10642
Tubb4b	Rd3
Rnf186	Prxl2b
Pctp	Gm26684
Slc16a7	Dhx34
Gm43031	Srd5a2
Tuba4a	Rps29
Hacl1	F3
Rbm33	Yipf2
Id3	Plac9b
Rps6kl1	Rhbdd2
Pnrc1	Il17rb
Igfbp1	Trpt1
Axin2	Zfp976
Gimap9	Mfsd3
Gm18807	Tef
Nfil3	Slfn9
Mir22hg	Eef1akmt4
Cry1	Slc16a5
Gm44220	Nudt16
D930048N14Rik	Clec11a
Sp5	1110019D14Rik
Unc93a2	Dcxr
Ncald	Zfp354b
Spon2	Exd1
Avpr1a	A430035B10Rik
Arl4a	Il1a
Atoh8	Fbf1
Mmp14	Gm26588
Rab30	Prss36
Omd	Tmem86b
Lgals4	Pklr
Slc6a9	Hddc3
Zfp143	Ppp1r14a
Gm43668	Gm14327
Ahctf1	Ly75
Slc18a2	Slc43a1
Ptpn9	Jmjd4
Ppp1r1b	Ccdc57
Pcf11	Gm16157
Gclc	Sinhcaf
Slc39a10	Brca1
Creg1	Cep70
Hes1	Tmem203
5033403H07Rik	2810402E24Rik
Hrg	Tlcd2
Dmtf1	Cdk10
Cyp2c54	Prkn
Irf2bp2	Pcbd2
Ugt2b34	Slc25a35
	Gna14
	Mettl23
	Lrfn4
	Lacc1
	Cox20
	Mycl
	Tha1
	Bbs10
	Tubd1
	Inca1
	St6galnac4
	Catsper2
	Pgghg
	Pcyox1l
	Trmt12
	Golt1a
	C330021F23Rik
	1810008I18Rik
	Mms22l
	2200002D01Rik
	Nrep
	Zfp612
	E330011O21Rik
	Fhit
	Slc17a9
	5033406O09Rik
	Tlr6
	C630043F03Rik
	9330159M07Rik
	3000002C10Rik
	Slc5a6
	Slc7a4
	Angptl7
	Gm15318
	Zcwpw1
	1700008J07Rik
	Morn1
	Gm15343
	Tbxas1
	Keg1
	Eme2
	Ncapg2
	5930430L01Rik
	Zfp775
	BC024139
	Gpcpd1
	Izumo4
	Zap70
	Kif9
	Lyrm7
	Accs
	Haghl
	1810046K07Rik
	Eppk1
	Mcm10
	Nipal3
	Snx22
	4930581F22Rik
	Zfp93
	Htra4
	Pls1
	Itgb3bp
	Mapk4
	Gm44117
	Birc5
	Sspo
	Serpina12
	3110070M22Rik
	Gm31992
	Smim27
	Gm17690
	Slc15a5
	Gm5512
	A530020G20Rik
	9130023H24Rik
	Apoc1
	Azin2
	Gm5617
	Ccdc159
	Snrnp35
	Gamt
	Fam47e
	4732465J04Rik
	Ces4a
	Fabp5
	Gm47348
	Gm19426
	Stap1
	Cdnf
	Gm4430
	Bend4
	1810021B22Rik
	Gm14403
	Tifa
	2010001A14Rik
	Bbs1
	D830035M03Rik
	Ctcfl
	Gm38345
	Per2
	Mterf2
	Gm49359
	Spata24
	Syt11
	Kiss1r
	Tdrkh
	Cenpm
	Nudt7
	Kcnj2
	Sat2
	3010003L21Rik
	Acsm2
	A330035P11Rik
	Slc2a5
	Egfr
	Tlr12
	Smpd3
	Man2c1os
	Hamp2
	Hspb1
	Usp2
	Gm11752
	G730003C15Rik
	Ube2ql1
	Cpe
	Mthfsd
	Trim34a
	Gm16576
	0610040B10Rik
	Ncmap
	Gm13421
	1700022N22Rik
	Spag4
	1700007L15Rik
	Gm12265
	AC132253.4
	Cyp7a1
	Neil2
	Gm19619
	4732419C18Rik
	4930556M19Rik
	Nupr1l
	A930038B10Rik
	Gnat2
	Gm36738
	Tmed6
	Dio1
	Cidec
	Vill
	Ccdc17
	Gm34121
	6430550D23Rik
	Gm19605
	Vmn2r20
	Lmod2
	Gm32063
	Gm1600
	Teddm2
	Gm6166
	Gm49494
	9330102E08Rik
	Gm9887
	Thrsp
	Slc13a5
	Marveld3
	Gm10433
	Cntnap1
	4930404N11Rik
	Mup9
	4930452B06Rik
	Gm14097
	Bhlhe41
	Lrtm1
	Gnat1
	Per3
	Ciart
	Apoc3
	Mup17
	Gstp3
	Mup16
	Gm45819
	Dbp

## Sheet: Table S5
Table S5 Functional enrichment analysis for differentially expressed genes （upregulation in OTA and downregulation in OTA+CUR）
ID	Description	GeneRatio	BgRatio	pvalue	p.adjust	qvalue	geneID	Count	Type
GO:0001676	long-chain fatty acid metabolic process	10/89	111/23328	1.46176e-11	2.31543e-08	2.10186e-08	Cyp2c39/Acsl3/Cyp2c38/Acot4/Cyp2c54/Hacl1/Acot2/Cyp4a32/Cyp4a31/Acot1	10	BP
GO:0006631	fatty acid metabolic process	15/89	408/23328	3.9879e-11	3.15842e-08	2.86709e-08	Cyp2c39/Acsl3/Cyp2c38/Acot4/Cyp2c54/Hacl1/Avpr1a/Crat/Ehhadh/Acot2/Ces1d/Cpt1b/Cyp4a32/Cyp4a31/Acot1	15	BP
GO:0051791	medium-chain fatty acid metabolic process	4/89	19/23328	7.34289e-07	0.000245576	0.000222924	Crat/Ces1d/Cyp4a32/Cyp4a31	4	BP
GO:0006637	acyl-CoA metabolic process	6/89	83/23328	7.75176e-07	0.000245576	0.000222924	Acsl3/Acot4/Ehhadh/Acot2/Ces1d/Acot1	6	BP
GO:0035383	thioester metabolic process	6/89	83/23328	7.75176e-07	0.000245576	0.000222924	Acsl3/Acot4/Ehhadh/Acot2/Ces1d/Acot1	6	BP
GO:1901568	fatty acid derivative metabolic process	7/89	154/23328	2.08698e-06	0.000385746	0.000350165	Cyp2c39/Acsl3/Cyp2c38/Cyp2c54/Avpr1a/Cyp4a32/Cyp4a31	7	BP
GO:0033865	nucleoside bisphosphate metabolic process	6/89	99/23328	2.19174e-06	0.000385746	0.000350165	Acsl3/Acot4/Ehhadh/Acot2/Ces1d/Acot1	6	BP
GO:0033875	ribonucleoside bisphosphate metabolic process	6/89	99/23328	2.19174e-06	0.000385746	0.000350165	Acsl3/Acot4/Ehhadh/Acot2/Ces1d/Acot1	6	BP
GO:0034032	purine nucleoside bisphosphate metabolic process	6/89	99/23328	2.19174e-06	0.000385746	0.000350165	Acsl3/Acot4/Ehhadh/Acot2/Ces1d/Acot1	6	BP
GO:0033559	unsaturated fatty acid metabolic process	6/89	120/23328	6.70199e-06	0.000948115	0.000860662	Cyp2c39/Cyp2c38/Cyp2c54/Avpr1a/Cyp4a32/Cyp4a31	6	BP
GO:0072329	monocarboxylic acid catabolic process	6/89	121/23328	7.03022e-06	0.000948115	0.000860662	Hacl1/Cyp39a1/Crat/Ehhadh/Acot2/Ces1d	6	BP
GO:0019369	arachidonic acid metabolic process	5/89	70/23328	7.18269e-06	0.000948115	0.000860662	Cyp2c39/Cyp2c38/Cyp2c54/Cyp4a32/Cyp4a31	5	BP
GO:0006690	icosanoid metabolic process	6/89	129/23328	1.01545e-05	0.00123728	0.00112316	Cyp2c39/Cyp2c38/Cyp2c54/Avpr1a/Cyp4a32/Cyp4a31	6	BP
GO:0046459	short-chain fatty acid metabolic process	3/89	13/23328	1.49336e-05	0.00168963	0.00153378	Acot4/Crat/Ces1d	3	BP
GO:0016054	organic acid catabolic process	7/89	223/23328	2.3533e-05	0.00232977	0.00211487	Acot4/Hacl1/Cyp39a1/Crat/Ehhadh/Acot2/Ces1d	7	BP
GO:0046395	carboxylic acid catabolic process	7/89	223/23328	2.3533e-05	0.00232977	0.00211487	Acot4/Hacl1/Cyp39a1/Crat/Ehhadh/Acot2/Ces1d	7	BP
GO:0009062	fatty acid catabolic process	5/89	101/23328	4.28417e-05	0.00399184	0.00362364	Hacl1/Crat/Ehhadh/Acot2/Ces1d	5	BP
GO:0043651	linoleic acid metabolic process	3/89	22/23328	7.84364e-05	0.0069024	0.00626574	Cyp2c54/Cyp4a32/Cyp4a31	3	BP
GO:0006790	sulfur compound metabolic process	7/89	279/23328	9.69315e-05	0.00808102	0.00733565	Acsl3/Gclc/Acot4/Ehhadh/Acot2/Ces1d/Acot1	7	BP
GO:0120254	olefinic compound metabolic process	5/89	126/23328	0.000122583	0.00970859	0.00881309	Cyp2c39/Cyp2c38/Cyp2c54/Cyp4a32/Cyp4a31	5	BP
GO:0046394	carboxylic acid biosynthetic process	7/89	299/23328	0.000148768	0.0109336	0.00992511	Acsl3/Aldh1a1/Cyp39a1/Avpr1a/Ces1d/Cyp4a32/Cyp4a31	7	BP
GO:0016053	organic acid biosynthetic process	7/89	300/23328	0.000151856	0.0109336	0.00992511	Acsl3/Aldh1a1/Cyp39a1/Avpr1a/Ces1d/Cyp4a32/Cyp4a31	7	BP
GO:0019373	epoxygenase P450 pathway	3/89	31/23328	0.000223327	0.0148755	0.0135034	Cyp2c39/Cyp2c38/Cyp2c54	3	BP
GO:0044282	small molecule catabolic process	7/89	320/23328	0.000225386	0.0148755	0.0135034	Acot4/Hacl1/Cyp39a1/Crat/Ehhadh/Acot2/Ces1d	7	BP
GO:0030574	collagen catabolic process	3/89	37/23328	0.000379709	0.0240583	0.0218392	Mmp14/Mmp11/Mmp7	3	BP
GO:0042493	response to drug	6/89	260/23328	0.000485464	0.029576	0.0268479	Cyp2c39/Cyp2c38/Aldh1a1/Cyp2c54/Mmp7/Slc18a2	6	BP
GO:0015718	monocarboxylic acid transport	5/89	174/23328	0.000545587	0.0320078	0.0290554	Slc16a7/Acsl3/Slc16a1/Ces1d/Cpt1b	5	BP
GO:0045924	regulation of female receptivity	2/89	11/23328	0.000774068	0.0437901	0.039751	Ppp1r1b/Avpr1a	2	BP
GO:0009410	response to xenobiotic stimulus	4/89	110/23328	0.000839712	0.0458657	0.0416351	Cyp2c39/Cyp2c38/Gclc/Cyp2c54	4	BP
GO:0009437	carnitine metabolic process	2/89	12/23328	0.000926577	0.047491	0.0431105	Crat/Cpt1b	2	BP
GO:0072330	monocarboxylic acid biosynthetic process	5/89	196/23328	0.000932852	0.047491	0.0431105	Acsl3/Aldh1a1/Cyp39a1/Avpr1a/Ces1d	5	BP
GO:1903076	regulation of protein localization to plasma membrane	4/89	114/23328	0.000959414	0.047491	0.0431105	Acsl3/Mmp14/Ptpn9/Akap5	4	BP
GO:0042738	exogenous drug catabolic process	3/89	53/23328	0.00109549	0.0495213	0.0449536	Cyp2c39/Cyp2c38/Cyp2c54	3	BP
GO:0043666	regulation of phosphoprotein phosphatase activity	3/89	53/23328	0.00109549	0.0495213	0.0449536	Slc39a10/Ppp1r1b/Mastl	3	BP
GO:0048469	cell maturation	5/89	205/23328	0.00113938	0.0495213	0.0449536	Hes1/Cabyr/Angptl8/Akap5/Tmem79	5	BP
GO:0042737	drug catabolic process	3/89	54/23328	0.00115675	0.0495213	0.0449536	Cyp2c39/Cyp2c38/Cyp2c54	3	BP
GO:0046456	icosanoid biosynthetic process	3/89	54/23328	0.00115675	0.0495213	0.0449536	Avpr1a/Cyp4a32/Cyp4a31	3	BP
GO:0006577	amino-acid betaine metabolic process	2/89	14/23328	0.00127123	0.0516314	0.046869	Crat/Cpt1b	2	BP
GO:0060180	female mating behavior	2/89	14/23328	0.00127123	0.0516314	0.046869	Ppp1r1b/Avpr1a	2	BP
GO:0019722	calcium-mediated signaling	5/89	214/23328	0.00137803	0.05457	0.0495365	Ncald/Cabyr/Akap5/Avpr1a/Ppp1r9a	5	BP
GO:0009150	purine ribonucleotide metabolic process	6/89	324/23328	0.00151528	0.0561976	0.051014	Acsl3/Acot4/Ehhadh/Acot2/Ces1d/Acot1	6	BP
GO:0016042	lipid catabolic process	6/89	324/23328	0.00151528	0.0561976	0.051014	Hacl1/Cyp39a1/Crat/Ehhadh/Acot2/Ces1d	6	BP
GO:0044242	cellular lipid catabolic process	5/89	219/23328	0.00152557	0.0561976	0.051014	Hacl1/Crat/Ehhadh/Acot2/Ces1d	5	BP
GO:1903078	positive regulation of protein localization to plasma membrane	3/89	62/23328	0.00172544	0.0608395	0.0552278	Acsl3/Ptpn9/Akap5	3	BP
GO:0046942	carboxylic acid transport	6/89	333/23328	0.00174031	0.0608395	0.0552278	Slc16a7/Acsl3/Avpr1a/Slc16a1/Ces1d/Cpt1b	6	BP
GO:0009259	ribonucleotide metabolic process	6/89	334/23328	0.0017668	0.0608395	0.0552278	Acsl3/Acot4/Ehhadh/Acot2/Ces1d/Acot1	6	BP
GO:0015849	organic acid transport	6/89	337/23328	0.00184812	0.0622304	0.0564904	Slc16a7/Acsl3/Avpr1a/Slc16a1/Ces1d/Cpt1b	6	BP
GO:0051589	negative regulation of neurotransmitter transport	2/89	17/23328	0.00188577	0.0622304	0.0564904	Slc18a2/Ppp1r9a	2	BP
GO:0015711	organic anion transport	7/89	463/23328	0.00197154	0.0637331	0.0578545	Slc16a7/Acsl3/Pctp/Avpr1a/Slc16a1/Ces1d/Cpt1b	7	BP
GO:1904375	regulation of protein localization to cell periphery	4/89	140/23328	0.00204469	0.064567	0.0586115	Acsl3/Mmp14/Ptpn9/Akap5	4	BP
GO:0019693	ribose phosphate metabolic process	6/89	345/23328	0.00207886	0.064567	0.0586115	Acsl3/Acot4/Ehhadh/Acot2/Ces1d/Acot1	6	BP
GO:1901570	fatty acid derivative biosynthetic process	3/89	67/23328	0.00215577	0.065668	0.0596109	Avpr1a/Cyp4a32/Cyp4a31	3	BP
GO:1904377	positive regulation of protein localization to cell periphery	3/89	69/23328	0.00234489	0.0680785	0.0617991	Acsl3/Ptpn9/Akap5	3	BP
GO:0001975	response to amphetamine	2/89	19/23328	0.00235935	0.0680785	0.0617991	Ppp1r1b/Slc18a2	2	BP
GO:0006163	purine nucleotide metabolic process	6/89	354/23328	0.00236384	0.0680785	0.0617991	Acsl3/Acot4/Ehhadh/Acot2/Ces1d/Acot1	6	BP
GO:0017144	drug metabolic process	3/89	70/23328	0.00244318	0.069107	0.0627327	Cyp2c39/Cyp2c38/Cyp2c54	3	BP
GO:0006699	bile acid biosynthetic process	2/89	20/23328	0.00261502	0.0726699	0.065967	Cyp39a1/Ces1d	2	BP
GO:0014075	response to amine	2/89	21/23328	0.00288313	0.0787393	0.0714765	Ppp1r1b/Slc18a2	2	BP
GO:0034377	plasma lipoprotein particle assembly	2/89	22/23328	0.0031636	0.0849346	0.0771004	Acsl3/Ces1d	2	BP
GO:0006575	cellular modified amino acid metabolic process	4/89	165/23328	0.00369534	0.0975571	0.0885586	Gclc/Crat/Cpt1b/Vnn1	4	BP
GO:0071695	anatomical structure maturation	5/89	273/23328	0.00394894	0.101466	0.0921067	Hes1/Cabyr/Angptl8/Akap5/Tmem79	5	BP
GO:0010954	positive regulation of protein processing	2/89	25/23328	0.00407818	0.101466	0.0921067	Mmp14/Angptl8	2	BP
GO:0032515	negative regulation of phosphoprotein phosphatase activity	2/89	25/23328	0.00407818	0.101466	0.0921067	Ppp1r1b/Mastl	2	BP
GO:0072521	purine-containing compound metabolic process	6/89	396/23328	0.00409963	0.101466	0.0921067	Acsl3/Acot4/Ehhadh/Acot2/Ces1d/Acot1	6	BP
GO:0065005	protein-lipid complex assembly	2/89	26/23328	0.00440712	0.107398	0.0974918	Acsl3/Ces1d	2	BP
GO:0035304	regulation of protein dephosphorylation	3/89	87/23328	0.00451576	0.108378	0.0983815	Slc39a10/Ppp1r1b/Mastl	3	BP
GO:1903319	positive regulation of protein maturation	2/89	27/23328	0.00474793	0.11225	0.101896	Mmp14/Angptl8	2	BP
GO:0006767	water-soluble vitamin metabolic process	2/89	30/23328	0.00584072	0.135123	0.12266	Gclc/Vnn1	2	BP
GO:0009117	nucleotide metabolic process	6/89	427/23328	0.00588605	0.135123	0.12266	Acsl3/Acot4/Ehhadh/Acot2/Ces1d/Acot1	6	BP
GO:0006805	xenobiotic metabolic process	3/89	99/23328	0.00646694	0.144326	0.131014	Cyp2c39/Cyp2c38/Cyp2c54	3	BP
GO:0006753	nucleoside phosphate metabolic process	6/89	436/23328	0.00649741	0.144326	0.131014	Acsl3/Acot4/Ehhadh/Acot2/Ces1d/Acot1	6	BP
GO:0008206	bile acid metabolic process	2/89	32/23328	0.00662695	0.144326	0.131014	Cyp39a1/Ces1d	2	BP
GO:1905475	regulation of protein localization to membrane	4/89	195/23328	0.0066514	0.144326	0.131014	Acsl3/Mmp14/Ptpn9/Akap5	4	BP
GO:0007617	mating behavior	2/89	33/23328	0.00703711	0.147678	0.134057	Ppp1r1b/Avpr1a	2	BP
GO:0060914	heart formation	2/89	33/23328	0.00703711	0.147678	0.134057	Hes1/Axin2	2	BP
GO:0019932	second-messenger-mediated signaling	6/89	445/23328	0.00715383	0.147678	0.134057	Ncald/Cabyr/Adgrg2/Akap5/Avpr1a/Ppp1r9a	6	BP
GO:0071466	cellular response to xenobiotic stimulus	3/89	103/23328	0.00721253	0.147678	0.134057	Cyp2c39/Cyp2c38/Cyp2c54	3	BP
GO:0060349	bone morphogenesis	3/89	104/23328	0.00740655	0.147678	0.134057	Sp5/Mmp14/Axin2	3	BP
GO:0001822	kidney development	5/89	318/23328	0.00745329	0.147678	0.134057	Hes1/Id3/Adamts6/Cyp4a32/Cyp4a31	5	BP
GO:0000038	very long-chain fatty acid metabolic process	2/89	34/23328	0.0074585	0.147678	0.134057	Acot4/Acot2	2	BP
GO:0035308	negative regulation of protein dephosphorylation	2/89	35/23328	0.00789104	0.152432	0.138372	Ppp1r1b/Mastl	2	BP
GO:0050832	defense response to fungus	2/89	35/23328	0.00789104	0.152432	0.138372	Hrg/Spon2	2	BP
GO:0019395	fatty acid oxidation	3/89	107/23328	0.00800709	0.15281	0.138715	Hacl1/Crat/Ehhadh	3	BP
GO:0021700	developmental maturation	5/89	327/23328	0.00835232	0.156964	0.142486	Hes1/Cabyr/Angptl8/Akap5/Tmem79	5	BP
GO:1905477	positive regulation of protein localization to membrane	3/89	109/23328	0.00842295	0.156964	0.142486	Acsl3/Ptpn9/Akap5	3	BP
GO:0032963	collagen metabolic process	3/89	111/23328	0.00885132	0.163029	0.147991	Mmp14/Mmp11/Mmp7	3	BP
GO:0072001	renal system development	5/89	333/23328	0.00899193	0.163715	0.148614	Hes1/Id3/Adamts6/Cyp4a32/Cyp4a31	5	BP
GO:0010831	positive regulation of myotube differentiation	2/89	38/23328	0.00925465	0.166584	0.151218	Mmp14/Gdf15	2	BP
GO:0034440	lipid oxidation	3/89	114/23328	0.00951747	0.16939	0.153765	Hacl1/Crat/Ehhadh	3	BP
GO:0071827	plasma lipoprotein particle organization	2/89	39/23328	0.00973089	0.171264	0.155467	Acsl3/Ces1d	2	BP
GO:0009636	response to toxic substance	3/89	116/23328	0.00997742	0.173673	0.157654	Slc18a2/Ces1d/Ppp1r9a	3	BP
GO:0060348	bone development	4/89	222/23328	0.0103817	0.178745	0.162258	Sp5/Mmp14/Axin2/Pdgfc	4	BP
GO:0010921	regulation of phosphatase activity	3/89	123/23328	0.0116881	0.197866	0.179615	Slc39a10/Ppp1r1b/Mastl	3	BP
GO:0071825	protein-lipid complex subunit organization	2/89	43/23328	0.0117421	0.197866	0.179615	Acsl3/Ces1d	2	BP
GO:0006470	protein dephosphorylation	4/89	235/23328	0.0125793	0.209744	0.190398	Slc39a10/Ppp1r1b/Ptpn9/Mastl	4	BP
GO:0006869	lipid transport	5/89	364/23328	0.0128424	0.211899	0.192354	Acsl3/Pctp/Ces1d/Cpt1b/Cry1	5	BP
GO:0008203	cholesterol metabolic process	3/89	130/23328	0.0135577	0.221395	0.200974	Pctp/Cyp39a1/Ces1d	3	BP
GO:0120163	negative regulation of cold-induced thermogenesis	2/89	47/23328	0.0139191	0.224977	0.204226	Pctp/Aldh1a1	2	BP
GO:0019098	reproductive behavior	2/89	48/23328	0.0144886	0.231157	0.209836	Ppp1r1b/Avpr1a	2	BP
GO:0001655	urogenital system development	5/89	376/23328	0.0145932	0.231157	0.209836	Hes1/Id3/Adamts6/Cyp4a32/Cyp4a31	5	BP
GO:1905953	negative regulation of lipid localization	2/89	49/23328	0.015068	0.236315	0.214517	Ces1d/Cry1	2	BP
GO:0045444	fat cell differentiation	4/89	252/23328	0.0158743	0.246518	0.22378	Hes1/Mmp11/Angptl8/Arl4a	4	BP
GO:0016125	sterol metabolic process	3/89	139/23328	0.016198	0.249102	0.226126	Pctp/Cyp39a1/Ces1d	3	BP
GO:1902652	secondary alcohol metabolic process	3/89	141/23328	0.0168211	0.252025	0.228778	Pctp/Cyp39a1/Ces1d	3	BP
GO:0009620	response to fungus	2/89	52/23328	0.0168653	0.252025	0.228778	Hrg/Spon2	2	BP
GO:0042307	positive regulation of protein import into nucleus	2/89	52/23328	0.0168653	0.252025	0.228778	Zpr1/Akap5	2	BP
GO:0106106	cold-induced thermogenesis	3/89	144/23328	0.0177809	0.260786	0.236732	Pctp/Aldh1a1/Pdgfc	3	BP
GO:0120161	regulation of cold-induced thermogenesis	3/89	144/23328	0.0177809	0.260786	0.236732	Pctp/Aldh1a1/Pdgfc	3	BP
GO:1900271	regulation of long-term synaptic potentiation	2/89	54/23328	0.0181117	0.263201	0.238924	Akap5/Ppp1r9a	2	BP
GO:0007618	mating	2/89	56/23328	0.0193959	0.277854	0.252225	Ppp1r1b/Avpr1a	2	BP
GO:0051346	negative regulation of hydrolase activity	5/89	405/23328	0.0194708	0.277854	0.252225	Hrg/Ppp1r1b/Angptl8/Mug2/Mastl	5	BP
GO:1904591	positive regulation of protein import	2/89	58/23328	0.0207173	0.291571	0.264677	Zpr1/Akap5	2	BP
GO:0055088	lipid homeostasis	3/89	153/23328	0.0208405	0.291571	0.264677	Angptl8/Cyp39a1/Ces1d	3	BP
GO:0010876	lipid localization	5/89	413/23328	0.0209843	0.291571	0.264677	Acsl3/Pctp/Ces1d/Cpt1b/Cry1	5	BP
GO:1990845	adaptive thermogenesis	3/89	159/23328	0.0230309	0.317226	0.287966	Pctp/Aldh1a1/Pdgfc	3	BP
GO:0060350	endochondral bone morphogenesis	2/89	62/23328	0.0234692	0.320476	0.290915	Mmp14/Axin2	2	BP
GO:0010830	regulation of myotube differentiation	2/89	63/23328	0.0241794	0.32082	0.291228	Mmp14/Gdf15	2	BP
GO:0015909	long-chain fatty acid transport	2/89	64/23328	0.0248984	0.32082	0.291228	Acsl3/Cpt1b	2	BP
GO:0035904	aorta development	2/89	64/23328	0.0248984	0.32082	0.291228	Hes1/Adamts6	2	BP
GO:0045668	negative regulation of osteoblast differentiation	2/89	64/23328	0.0248984	0.32082	0.291228	Id3/Axin2	2	BP
GO:0061951	establishment of protein localization to plasma membrane	2/89	64/23328	0.0248984	0.32082	0.291228	Acsl3/Akap5	2	BP
GO:0019730	antimicrobial humoral response	3/89	165/23328	0.0253421	0.32082	0.291228	Hrg/Mmp7/Spon2	3	BP
GO:0045834	positive regulation of lipid metabolic process	3/89	167/23328	0.0261393	0.32082	0.291228	Acsl3/Avpr1a/Ces1d	3	BP
GO:0097006	regulation of plasma lipoprotein particle levels	2/89	66/23328	0.0263624	0.32082	0.291228	Acsl3/Ces1d	2	BP
GO:0072659	protein localization to plasma membrane	4/89	295/23328	0.0264752	0.32082	0.291228	Acsl3/Mmp14/Ptpn9/Akap5	4	BP
GO:0045860	positive regulation of protein kinase activity	5/89	440/23328	0.0266544	0.32082	0.291228	Axin2/Pdgfc/Ppp1r9a/Gdf15/Gadd45b	5	BP
GO:0035303	regulation of dephosphorylation	3/89	169/23328	0.0269499	0.32082	0.291228	Slc39a10/Ppp1r1b/Mastl	3	BP
GO:0070613	regulation of protein processing	2/89	67/23328	0.0271072	0.32082	0.291228	Mmp14/Angptl8	2	BP
GO:0030198	extracellular matrix organization	4/89	302/23328	0.0285216	0.32082	0.291228	Mmp14/Mmp11/Adamts6/Mmp7	4	BP
GO:0043062	extracellular structure organization	4/89	303/23328	0.0288214	0.32082	0.291228	Mmp14/Mmp11/Adamts6/Mmp7	4	BP
GO:0006766	vitamin metabolic process	2/89	70/23328	0.0293921	0.32082	0.291228	Gclc/Vnn1	2	BP
GO:0032922	circadian regulation of gene expression	2/89	70/23328	0.0293921	0.32082	0.291228	Id3/Cry1	2	BP
GO:1903317	regulation of protein maturation	2/89	70/23328	0.0293921	0.32082	0.291228	Mmp14/Angptl8	2	BP
GO:0006635	fatty acid beta-oxidation	2/89	71/23328	0.0301703	0.32082	0.291228	Crat/Ehhadh	2	BP
GO:0008202	steroid metabolic process	4/89	309/23328	0.03066	0.32082	0.291228	Pctp/Cyp3a59/Cyp39a1/Ces1d	4	BP
GO:0002090	regulation of receptor internalization	2/89	73/23328	0.0317511	0.32082	0.291228	Scyl2/Akap5	2	BP
GO:0051155	positive regulation of striated muscle cell differentiation	2/89	73/23328	0.0317511	0.32082	0.291228	Mmp14/Gdf15	2	BP
GO:0001659	temperature homeostasis	3/89	181/23328	0.0320939	0.32082	0.291228	Pctp/Aldh1a1/Pdgfc	3	BP
GO:0046824	positive regulation of nucleocytoplasmic transport	2/89	74/23328	0.0325536	0.32082	0.291228	Zpr1/Akap5	2	BP
GO:1903829	positive regulation of cellular protein localization	4/89	317/23328	0.0332173	0.32082	0.291228	Acsl3/Ptpn9/Zpr1/Akap5	4	BP
GO:0042306	regulation of protein import into nucleus	2/89	75/23328	0.0333641	0.32082	0.291228	Zpr1/Akap5	2	BP
GO:0048645	animal organ formation	2/89	75/23328	0.0333641	0.32082	0.291228	Hes1/Axin2	2	BP
GO:0046890	regulation of lipid biosynthetic process	3/89	184/23328	0.0334546	0.32082	0.291228	Acsl3/Avpr1a/Ces1d	3	BP
GO:0031397	negative regulation of protein ubiquitination	2/89	77/23328	0.0350085	0.32082	0.291228	Gclc/Cry1	2	BP
GO:0006066	alcohol metabolic process	4/89	323/23328	0.035215	0.32082	0.291228	Pctp/Aldh1a1/Cyp39a1/Ces1d	4	BP
GO:0000185	activation of MAPKKK activity	1/89	10/23328	0.0375103	0.32082	0.291228	Gadd45b	1	BP
GO:0006707	cholesterol catabolic process	1/89	10/23328	0.0375103	0.32082	0.291228	Cyp39a1	1	BP
GO:0016127	sterol catabolic process	1/89	10/23328	0.0375103	0.32082	0.291228	Cyp39a1	1	BP
GO:0045607	regulation of inner ear auditory receptor cell differentiation	1/89	10/23328	0.0375103	0.32082	0.291228	Hes1	1	BP
GO:0045631	regulation of mechanoreceptor differentiation	1/89	10/23328	0.0375103	0.32082	0.291228	Hes1	1	BP
GO:0045762	positive regulation of adenylate cyclase activity	1/89	10/23328	0.0375103	0.32082	0.291228	Akap5	1	BP
GO:0051823	regulation of synapse structural plasticity	1/89	10/23328	0.0375103	0.32082	0.291228	Ppp1r9a	1	BP
GO:0051917	regulation of fibrinolysis	1/89	10/23328	0.0375103	0.32082	0.291228	Hrg	1	BP
GO:0060907	positive regulation of macrophage cytokine production	1/89	10/23328	0.0375103	0.32082	0.291228	Spon2	1	BP
GO:0061626	pharyngeal arch artery morphogenesis	1/89	10/23328	0.0375103	0.32082	0.291228	Hes1	1	BP
GO:0070857	regulation of bile acid biosynthetic process	1/89	10/23328	0.0375103	0.32082	0.291228	Ces1d	1	BP
GO:0072173	metanephric tubule morphogenesis	1/89	10/23328	0.0375103	0.32082	0.291228	Hes1	1	BP
GO:0098700	neurotransmitter loading into synaptic vesicle	1/89	10/23328	0.0375103	0.32082	0.291228	Slc18a2	1	BP
GO:1905456	regulation of lymphoid progenitor cell differentiation	1/89	10/23328	0.0375103	0.32082	0.291228	Hes1	1	BP
GO:2000489	regulation of hepatic stellate cell activation	1/89	10/23328	0.0375103	0.32082	0.291228	Gclc	1	BP
GO:2000980	regulation of inner ear receptor cell differentiation	1/89	10/23328	0.0375103	0.32082	0.291228	Hes1	1	BP
GO:0010923	negative regulation of phosphatase activity	2/89	80/23328	0.037533	0.32082	0.291228	Ppp1r1b/Mastl	2	BP
GO:0045682	regulation of epidermis development	2/89	81/23328	0.0383897	0.32082	0.291228	Hes1/Tmem79	2	BP
GO:1904589	regulation of protein import	2/89	81/23328	0.0383897	0.32082	0.291228	Zpr1/Akap5	2	BP
GO:0019915	lipid storage	2/89	82/23328	0.0392538	0.32082	0.291228	Ces1d/Cry1	2	BP
GO:0002118	aggressive behavior	1/89	11/23328	0.0411839	0.32082	0.291228	Avpr1a	1	BP
GO:0002138	retinoic acid biosynthetic process	1/89	11/23328	0.0411839	0.32082	0.291228	Aldh1a1	1	BP
GO:0003139	secondary heart field specification	1/89	11/23328	0.0411839	0.32082	0.291228	Axin2	1	BP
GO:0003266	regulation of secondary heart field cardioblast proliferation	1/89	11/23328	0.0411839	0.32082	0.291228	Hes1	1	BP
GO:0015886	heme transport	1/89	11/23328	0.0411839	0.32082	0.291228	Hrg	1	BP
GO:0016102	diterpenoid biosynthetic process	1/89	11/23328	0.0411839	0.32082	0.291228	Aldh1a1	1	BP
GO:0018298	protein-chromophore linkage	1/89	11/23328	0.0411839	0.32082	0.291228	Cry1	1	BP
GO:0035336	long-chain fatty-acyl-CoA metabolic process	1/89	11/23328	0.0411839	0.32082	0.291228	Acsl3	1	BP
GO:0042996	regulation of Golgi to plasma membrane protein transport	1/89	11/23328	0.0411839	0.32082	0.291228	Acsl3	1	BP
GO:0060900	embryonic camera-type eye formation	1/89	11/23328	0.0411839	0.32082	0.291228	Aldh1a1	1	BP
GO:0061309	cardiac neural crest cell development involved in outflow tract morphogenesis	1/89	11/23328	0.0411839	0.32082	0.291228	Hes1	1	BP
GO:0061669	spontaneous neurotransmitter secretion	1/89	11/23328	0.0411839	0.32082	0.291228	Ppp1r9a	1	BP
GO:0070601	centromeric sister chromatid cohesion	1/89	11/23328	0.0411839	0.32082	0.291228	Axin2	1	BP
GO:0090205	positive regulation of cholesterol metabolic process	1/89	11/23328	0.0411839	0.32082	0.291228	Ces1d	1	BP
GO:0090281	negative regulation of calcium ion import	1/89	11/23328	0.0411839	0.32082	0.291228	Hes1	1	BP
GO:0097084	vascular associated smooth muscle cell development	1/89	11/23328	0.0411839	0.32082	0.291228	Hes1	1	BP
GO:2000322	regulation of glucocorticoid receptor signaling pathway	1/89	11/23328	0.0411839	0.32082	0.291228	Cry1	1	BP
GO:2000849	regulation of glucocorticoid secretion	1/89	11/23328	0.0411839	0.32082	0.291228	Cry1	1	BP
GO:2001280	positive regulation of unsaturated fatty acid biosynthetic process	1/89	11/23328	0.0411839	0.32082	0.291228	Avpr1a	1	BP
GO:0043648	dicarboxylic acid metabolic process	2/89	85/23328	0.0418902	0.32082	0.291228	Gclc/Acot4	2	BP
GO:0031396	regulation of protein ubiquitination	3/89	206/23328	0.0443347	0.32082	0.291228	Gclc/Mastl/Cry1	3	BP
GO:0008593	regulation of Notch signaling pathway	2/89	88/23328	0.0445914	0.32082	0.291228	Mmp14/Hes1	2	BP
GO:1900182	positive regulation of protein localization to nucleus	2/89	88/23328	0.0445914	0.32082	0.291228	Zpr1/Akap5	2	BP
GO:1903321	negative regulation of protein modification by small protein conjugation or removal	2/89	88/23328	0.0445914	0.32082	0.291228	Gclc/Cry1	2	BP
GO:0003263	cardioblast proliferation	1/89	12/23328	0.0448437	0.32082	0.291228	Hes1	1	BP
GO:0003264	regulation of cardioblast proliferation	1/89	12/23328	0.0448437	0.32082	0.291228	Hes1	1	BP
GO:0006534	cysteine metabolic process	1/89	12/23328	0.0448437	0.32082	0.291228	Gclc	1	BP
GO:0006750	glutathione biosynthetic process	1/89	12/23328	0.0448437	0.32082	0.291228	Gclc	1	BP
GO:0031392	regulation of prostaglandin biosynthetic process	1/89	12/23328	0.0448437	0.32082	0.291228	Avpr1a	1	BP
GO:0035733	hepatic stellate cell activation	1/89	12/23328	0.0448437	0.32082	0.291228	Gclc	1	BP
GO:0035933	glucocorticoid secretion	1/89	12/23328	0.0448437	0.32082	0.291228	Cry1	1	BP
GO:0043649	dicarboxylic acid catabolic process	1/89	12/23328	0.0448437	0.32082	0.291228	Acot4	1	BP
GO:0046929	negative regulation of neurotransmitter secretion	1/89	12/23328	0.0448437	0.32082	0.291228	Ppp1r9a	1	BP
GO:1900272	negative regulation of long-term synaptic potentiation	1/89	12/23328	0.0448437	0.32082	0.291228	Ppp1r9a	1	BP
GO:0001656	metanephros development	2/89	89/23328	0.0455059	0.32082	0.291228	Hes1/Id3	2	BP
GO:0051149	positive regulation of muscle cell differentiation	2/89	89/23328	0.0455059	0.32082	0.291228	Mmp14/Gdf15	2	BP
GO:0032890	regulation of organic acid transport	2/89	91/23328	0.0473556	0.32082	0.291228	Avpr1a/Ces1d	2	BP
GO:0042632	cholesterol homeostasis	2/89	91/23328	0.0473556	0.32082	0.291228	Cyp39a1/Ces1d	2	BP
GO:0062012	regulation of small molecule metabolic process	4/89	358/23328	0.0482398	0.32082	0.291228	Avpr1a/Ces1d/Cry1/Ppp1r3c	4	BP
GO:0055092	sterol homeostasis	2/89	92/23328	0.0482906	0.32082	0.291228	Cyp39a1/Ces1d	2	BP
GO:0002328	pro-B cell differentiation	1/89	13/23328	0.0484896	0.32082	0.291228	Hes1	1	BP
GO:0007320	insemination	1/89	13/23328	0.0484896	0.32082	0.291228	Avpr1a	1	BP
GO:0009950	dorsal/ventral axis specification	1/89	13/23328	0.0484896	0.32082	0.291228	Axin2	1	BP
GO:0043691	reverse cholesterol transport	1/89	13/23328	0.0484896	0.32082	0.291228	Ces1d	1	BP
GO:0045161	neuronal ion channel clustering	1/89	13/23328	0.0484896	0.32082	0.291228	Akap5	1	BP
GO:0048711	positive regulation of astrocyte differentiation	1/89	13/23328	0.0484896	0.32082	0.291228	Hes1	1	BP
GO:0071073	positive regulation of phospholipid biosynthetic process	1/89	13/23328	0.0484896	0.32082	0.291228	Acsl3	1	BP
GO:0071281	cellular response to iron ion	1/89	13/23328	0.0484896	0.32082	0.291228	Hrg	1	BP
GO:0097049	motor neuron apoptotic process	1/89	13/23328	0.0484896	0.32082	0.291228	Zpr1	1	BP
GO:1901678	iron coordination entity transport	1/89	13/23328	0.0484896	0.32082	0.291228	Hrg	1	BP
GO:1904251	regulation of bile acid metabolic process	1/89	13/23328	0.0484896	0.32082	0.291228	Ces1d	1	BP
GO:0032984	protein-containing complex disassembly	3/89	214/23328	0.0486777	0.32082	0.291228	Mid1/Smarcd1/Akap5	3	BP
GO:0035305	negative regulation of dephosphorylation	2/89	93/23328	0.0492324	0.32082	0.291228	Ppp1r1b/Mastl	2	BP
GO:0005777	peroxisome	5/92	145/23271	0.000278885	0.0207769	0.0199623	Acsl3/Acot4/Hacl1/Crat/Ehhadh	5	CC
GO:0042579	microbody	5/92	145/23271	0.000278885	0.0207769	0.0199623	Acsl3/Acot4/Hacl1/Crat/Ehhadh	5	CC
GO:0005874	microtubule	7/92	430/23271	0.00159289	0.0791135	0.0760115	Mid1/Tuba4a/Tubb4b/Gtse1/Tuba8/Ndrg1/Tubb2a	7	CC
GO:0060076	excitatory synapse	2/92	77/23271	0.0373523	0.388268	0.373044	Slc16a7/Akap5	2	CC
GO:0031080	nuclear pore outer ring	1/92	10/23271	0.0388456	0.388268	0.373044	Ahctf1	1	CC
GO:0032127	dense core granule membrane	1/92	10/23271	0.0388456	0.388268	0.373044	Slc18a2	1	CC
GO:0043197	dendritic spine	3/92	195/23271	0.0422867	0.388268	0.373044	Ppp1r1b/Akap5/Ppp1r9a	3	CC
GO:0044309	neuron spine	3/92	200/23271	0.0450121	0.388268	0.373044	Ppp1r1b/Akap5/Ppp1r9a	3	CC
GO:0032591	dendritic spine membrane	1/92	12/23271	0.0464337	0.388268	0.373044	Akap5	1	CC
GO:0071564	npBAF complex	1/92	12/23271	0.0464337	0.388268	0.373044	Smarcd1	1	CC
GO:0005881	cytoplasmic microtubule	2/92	88/23271	0.047531	0.388268	0.373044	Mid1/Gtse1	2	CC
GO:0016363	nuclear matrix	2/92	88/23271	0.047531	0.388268	0.373044	Hes1/Ahctf1	2	CC
GO:0005811	lipid droplet	2/92	89/23271	0.0485015	0.388268	0.373044	Acsl3/Ces1d	2	CC
GO:0008392	arachidonic acid epoxygenase activity	5/91	34/22669	2.36751e-07	5.77672e-05	4.78486e-05	Cyp2c39/Cyp2c38/Cyp2c54/Cyp4a32/Cyp4a31	5	MF
GO:0008391	arachidonic acid monooxygenase activity	5/91	44/22669	8.95262e-07	0.000109222	9.04685e-05	Cyp2c39/Cyp2c38/Cyp2c54/Cyp4a32/Cyp4a31	5	MF
GO:0004497	monooxygenase activity	7/91	152/22669	2.68044e-06	0.000218009	0.000180577	Cyp2c39/Cyp2c38/Cyp3a59/Cyp2c54/Cyp39a1/Cyp4a32/Cyp4a31	7	MF
GO:0008395	steroid hydroxylase activity	5/91	75/22669	1.29012e-05	0.000786972	0.000651849	Cyp2c39/Cyp2c38/Cyp3a59/Cyp2c54/Cyp39a1	5	MF
GO:0016705	oxidoreductase activity, acting on paired donors, with incorporation or reduction of molecular oxygen	7/91	213/22669	2.43081e-05	0.00118623	0.000982558	Cyp2c39/Cyp2c38/Cyp3a59/Cyp2c54/Cyp39a1/Cyp4a32/Cyp4a31	7	MF
GO:0005525	GTP binding	8/91	355/22669	9.17699e-05	0.00265212	0.00219675	Gimap9/Tuba4a/Rasl11b/Tubb4b/Rab30/Tuba8/Arl4a/Tubb2a	8	MF
GO:0032550	purine ribonucleoside binding	8/91	362/22669	0.000105032	0.00265212	0.00219675	Gimap9/Tuba4a/Rasl11b/Tubb4b/Rab30/Tuba8/Arl4a/Tubb2a	8	MF
GO:0032549	ribonucleoside binding	8/91	365/22669	0.000111183	0.00265212	0.00219675	Gimap9/Tuba4a/Rasl11b/Tubb4b/Rab30/Tuba8/Arl4a/Tubb2a	8	MF
GO:0001883	purine nucleoside binding	8/91	366/22669	0.000113298	0.00265212	0.00219675	Gimap9/Tuba4a/Rasl11b/Tubb4b/Rab30/Tuba8/Arl4a/Tubb2a	8	MF
GO:0005200	structural constituent of cytoskeleton	4/91	64/22669	0.000128426	0.00265212	0.00219675	Tuba4a/Tubb4b/Tuba8/Tubb2a	4	MF
GO:0001882	nucleoside binding	8/91	375/22669	0.00013388	0.00265212	0.00219675	Gimap9/Tuba4a/Rasl11b/Tubb4b/Rab30/Tuba8/Arl4a/Tubb2a	8	MF
GO:0019001	guanyl nucleotide binding	8/91	379/22669	0.000143971	0.00265212	0.00219675	Gimap9/Tuba4a/Rasl11b/Tubb4b/Rab30/Tuba8/Arl4a/Tubb2a	8	MF
GO:0032561	guanyl ribonucleotide binding	8/91	379/22669	0.000143971	0.00265212	0.00219675	Gimap9/Tuba4a/Rasl11b/Tubb4b/Rab30/Tuba8/Arl4a/Tubb2a	8	MF
GO:0047617	acyl-CoA hydrolase activity	3/91	26/22669	0.000152171	0.00265212	0.00219675	Acot4/Acot2/Acot1	3	MF
GO:0016289	CoA hydrolase activity	3/91	28/22669	0.000190624	0.00291761	0.00241666	Acot4/Acot2/Acot1	3	MF
GO:0003924	GTPase activity	7/91	296/22669	0.000191319	0.00291761	0.00241666	Tuba4a/Rasl11b/Tubb4b/Rab30/Tuba8/Arl4a/Tubb2a	7	MF
GO:0070330	aromatase activity	3/91	31/22669	0.000259287	0.00372153	0.00308254	Cyp2c39/Cyp2c38/Cyp2c54	3	MF
GO:1901618	organic hydroxy compound transmembrane transporter activity	3/91	46/22669	0.000838367	0.0113645	0.00941324	Slc16a7/Slc18a2/Slc16a1	3	MF
GO:0070888	E-box binding	3/91	47/22669	0.000892939	0.0114672	0.00949829	Atoh8/Hes1/Cry1	3	MF
GO:0101020	estrogen 16-alpha-hydroxylase activity	2/91	12/22669	0.00102474	0.0120266	0.0099616	Cyp2c39/Cyp2c38	2	MF
GO:0016790	thiolester hydrolase activity	3/91	50/22669	0.00107001	0.0120266	0.0099616	Acot4/Acot2/Acot1	3	MF
GO:0004222	metalloendopeptidase activity	4/91	112/22669	0.00108436	0.0120266	0.0099616	Mmp14/Mmp11/Adamts6/Mmp7	4	MF
GO:0102991	myristoyl-CoA hydrolase activity	2/91	13/22669	0.0012079	0.0128142	0.010614	Acot2/Acot1	2	MF
GO:0008401	retinoic acid 4-hydroxylase activity	2/91	14/22669	0.00140554	0.013718	0.0113627	Cyp2c39/Cyp2c38	2	MF
GO:0016713	oxidoreductase activity, acting on paired donors, with incorporation or reduction of molecular oxygen, reduced iron-sulfur protein as one donor, and incorporation of one atom of oxygen	2/91	14/22669	0.00140554	0.013718	0.0113627	Cyp4a32/Cyp4a31	2	MF
GO:0016725	oxidoreductase activity, acting on CH or CH2 groups	2/91	15/22669	0.00161754	0.01518	0.0125736	Cyp2c39/Cyp2c38	2	MF
GO:0016712	oxidoreductase activity, acting on paired donors, with incorporation or reduction of molecular oxygen, reduced flavin or flavoprotein as one donor, and incorporation of one atom of oxygen	3/91	61/22669	0.00190328	0.0172	0.0142468	Cyp2c39/Cyp2c38/Cyp2c54	3	MF
GO:0016290	palmitoyl-CoA hydrolase activity	2/91	17/22669	0.00208419	0.0181623	0.0150438	Acot2/Acot1	2	MF
GO:0020037	heme binding	4/91	159/22669	0.00388086	0.0326528	0.0270463	Cyp2c39/Cyp2c38/Cyp2c54/Cyp39a1	4	MF
GO:0052689	carboxylic ester hydrolase activity	4/91	164/22669	0.00433161	0.0352304	0.0291813	Acot4/Acot2/Ces1d/Acot1	4	MF
GO:0005506	iron ion binding	4/91	167/22669	0.00461835	0.0359649	0.0297897	Cyp2c39/Cyp2c38/Cyp2c54/Cyp39a1	4	MF
GO:0046906	tetrapyrrole binding	4/91	168/22669	0.0047167	0.0359649	0.0297897	Cyp2c39/Cyp2c38/Cyp2c54/Cyp39a1	4	MF
GO:0008237	metallopeptidase activity	4/91	187/22669	0.00686169	0.0493093	0.0408429	Mmp14/Mmp11/Adamts6/Mmp7	4	MF
GO:0008157	protein phosphatase 1 binding	2/91	31/22669	0.00687097	0.0493093	0.0408429	Ppp1r9a/Ppp1r3c	2	MF
GO:0004175	endopeptidase activity	6/91	453/22669	0.0098568	0.068716	0.0569175	Usp35/Mmp14/Mmp11/Ctse/Adamts6/Mmp7	6	MF
GO:0019902	phosphatase binding	4/91	223/22669	0.012516	0.0848307	0.0702653	Akap5/Ppp1r9a/Cry1/Ppp1r3c	4	MF
GO:0008374	O-acyltransferase activity	2/91	46/22669	0.0147101	0.097007	0.0803509	Crat/Cpt1b	2	MF
GO:0016709	oxidoreductase activity, acting on paired donors, with incorporation or reduction of molecular oxygen, NAD(P)H as one donor, and incorporation of one atom of oxygen	2/91	52/22669	0.018556	0.119149	0.098691	Cyp4a32/Cyp4a31	2	MF
GO:0015293	symporter activity	3/91	142/22669	0.0195844	0.122528	0.10149	Slc16a7/Slc18a2/Slc16a1	3	MF
GO:0008028	monocarboxylic acid transmembrane transporter activity	2/91	60/22669	0.0242635	0.148007	0.122595	Slc16a7/Slc16a1	2	MF
GO:0045296	cadherin binding	2/91	69/22669	0.0314236	0.187009	0.154899	Akap5/Ndrg1	2	MF
GO:0019903	protein phosphatase binding	3/91	176/22669	0.0339992	0.197519	0.163605	Akap5/Ppp1r9a/Ppp1r3c	3	MF
GO:0019888	protein phosphatase regulator activity	2/91	74/22669	0.0357174	0.202675	0.167876	Ppp1r1b/Ppp1r3c	2	MF
GO:0008504	monoamine transmembrane transporter activity	1/91	10/22669	0.0394332	0.209167	0.173253	Slc18a2	1	MF
GO:0016634	oxidoreductase activity, acting on the CH-CH group of donors, oxygen as acceptor	1/91	10/22669	0.0394332	0.209167	0.173253	Crat	1	MF
GO:0102391	decanoate-CoA ligase activity	1/91	10/22669	0.0394332	0.209167	0.173253	Acsl3	1	MF
GO:0004865	protein serine/threonine phosphatase inhibitor activity	1/91	11/22669	0.0432909	0.211259	0.174986	Ppp1r1b	1	MF
GO:0015378	sodium:chloride symporter activity	1/91	11/22669	0.0432909	0.211259	0.174986	Slc18a2	1	MF
GO:0031956	medium-chain fatty acid-CoA ligase activity	1/91	11/22669	0.0432909	0.211259	0.174986	Acsl3	1	MF
GO:0047676	arachidonate-CoA ligase activity	1/91	11/22669	0.0432909	0.211259	0.174986	Acsl3	1	MF
GO:0009881	photoreceptor activity	1/91	12/22669	0.0471332	0.219089	0.181472	Cry1	1	MF
GO:0019208	phosphatase regulator activity	2/91	87/22669	0.0478515	0.219089	0.181472	Ppp1r1b/Ppp1r3c	2	MF
mmu00830	Retinol metabolism	7/47	97/9040	5.82975e-07	6.58762e-05	5.09336e-05	Cyp2c39/Cyp2c38/Aldh1a1/Ugt2b34/Cyp2c54/Cyp4a32/Cyp4a31	7	KEGG
mmu00071	Fatty acid degradation	5/47	52/9040	6.61051e-06	0.000373494	0.000288775	Acsl3/Ehhadh/Cpt1b/Cyp4a32/Cyp4a31	5	KEGG
mmu00590	Arachidonic acid metabolism	5/47	85/9040	7.34132e-05	0.00206722	0.00159831	Cyp2c39/Cyp2c38/Cyp2c54/Cyp4a32/Cyp4a31	5	KEGG
mmu04540	Gap junction	5/47	86/9040	7.76435e-05	0.00206722	0.00159831	Tuba4a/Tubb4b/Pdgfc/Tuba8/Tubb2a	5	KEGG
mmu03320	PPAR signaling pathway	5/47	89/9040	9.14698e-05	0.00206722	0.00159831	Acsl3/Ehhadh/Cpt1b/Cyp4a32/Cyp4a31	5	KEGG
mmu00062	Fatty acid elongation	3/47	29/9040	0.000437773	0.00780649	0.00603576	Acot4/Acot2/Acot1	3	KEGG
mmu04750	Inflammatory mediator regulation of TRP channels	5/47	127/9040	0.000483588	0.00780649	0.00603576	Cyp2c39/Cyp2c38/Cyp2c54/Cyp4a32/Cyp4a31	5	KEGG
mmu01040	Biosynthesis of unsaturated fatty acids	3/47	34/9040	0.000703985	0.00994379	0.00768826	Acot4/Acot2/Acot1	3	KEGG
mmu05204	Chemical carcinogenesis - DNA adducts	4/47	84/9040	0.00091293	0.0112679	0.00871199	Cyp2c39/Cyp2c38/Ugt2b34/Cyp2c54	4	KEGG
mmu04146	Peroxisome	4/47	86/9040	0.000997156	0.0112679	0.00871199	Acsl3/Hacl1/Crat/Ehhadh	4	KEGG
mmu00140	Steroid hormone biosynthesis	4/47	93/9040	0.00133512	0.0137154	0.0106043	Cyp2c39/Cyp2c38/Ugt2b34/Cyp2c54	4	KEGG
mmu00591	Linoleic acid metabolism	3/47	50/9040	0.00217553	0.0200153	0.0154753	Cyp2c39/Cyp2c38/Cyp2c54	3	KEGG
mmu05012	Parkinson disease	6/47	264/9040	0.00230265	0.0200153	0.0154753	Slc39a10/Tuba4a/Tubb4b/Slc18a2/Tuba8/Tubb2a	6	KEGG
mmu01212	Fatty acid metabolism	3/47	62/9040	0.00401911	0.0316762	0.0244911	Acsl3/Ehhadh/Cpt1b	3	KEGG
mmu04913	Ovarian steroidogenesis	3/47	63/9040	0.0042048	0.0316762	0.0244911	Acot4/Acot2/Acot1	3	KEGG
mmu04726	Serotonergic synapse	4/47	131/9040	0.00464045	0.0327732	0.0253393	Cyp2c39/Cyp2c38/Cyp2c54/Slc18a2	4	KEGG
mmu04710	Circadian rhythm	2/47	34/9040	0.0133526	0.085965	0.0664657	Cry1/Nfil3	2	KEGG
mmu05010	Alzheimer disease	6/47	383/9040	0.0137436	0.085965	0.0664657	Slc39a10/Tuba4a/Tubb4b/Axin2/Tuba8/Tubb2a	6	KEGG
mmu04145	Phagosome	4/47	182/9040	0.0144543	0.085965	0.0664657	Tuba4a/Tubb4b/Tuba8/Tubb2a	4	KEGG
mmu04216	Ferroptosis	2/47	40/9040	0.0182027	0.102845	0.079517	Acsl3/Gclc	2	KEGG
mmu05030	Cocaine addiction	2/47	48/9040	0.0256426	0.137982	0.106684	Ppp1r1b/Slc18a2	2	KEGG
mmu04979	Cholesterol metabolism	2/47	50/9040	0.0276661	0.142103	0.10987	Gm44805/Angptl8	2	KEGG
mmu04210	Apoptosis	3/47	136/9040	0.0333874	0.164034	0.126826	Tuba4a/Tuba8/Gadd45b	3	KEGG
mmu05213	Endometrial cancer	2/47	58/9040	0.0363695	0.170613	0.131913	Axin2/Gadd45b	2	KEGG
mmu04270	Vascular smooth muscle contraction	3/47	144/9040	0.0385645	0.170613	0.131913	Avpr1a/Cyp4a32/Cyp4a31	3	KEGG
mmu05224	Breast cancer	3/47	147/9040	0.0406062	0.170613	0.131913	Hes1/Axin2/Gadd45b	3	KEGG
mmu05132	Salmonella infection	4/47	253/9040	0.0417707	0.170613	0.131913	Tuba4a/Tubb4b/Tuba8/Tubb2a	4	KEGG
mmu05217	Basal cell carcinoma	2/47	63/9040	0.0422758	0.170613	0.131913	Axin2/Gadd45b	2	KEGG
mmu05031	Amphetamine addiction	2/47	69/9040	0.0498018	0.183998	0.142262	Ppp1r1b/Slc18a2	2	KEGG
mmu05020	Prion disease	4/47	268/9040	0.0498032	0.183998	0.142262	Tuba4a/Tubb4b/Tuba8/Tubb2a	4	KEGG

## Sheet: Table S6
Table S6 Functional enrichment analysis for differentially expressed genes（downregulation in OTA and upregulation in OTA+CUR）
ID	Description	GeneRatio	BgRatio	pvalue	p.adjust	qvalue	geneID	Count	Type
GO:1901292	nucleoside phosphate catabolic process	6/246	57/23328	2.99387e-05	0.0762238	0.0730818	Nudt7/Fhit/Dnph1/Entpd2/Nudt16/Aspdh	6	BP
GO:0046434	organophosphate catabolic process	8/246	129/23328	6.94399e-05	0.0883971	0.0847533	Smpd3/Nudt7/Gpcpd1/Fhit/Dnph1/Entpd2/Nudt16/Aspdh	8	BP
GO:0034404	nucleobase-containing small molecule biosynthetic process	6/246	74/23328	0.000131652	0.111729	0.107123	Nudt7/Fhit/Dnph1/Entpd2/Nudt16/Aspdh	6	BP
GO:0006753	nucleoside phosphate metabolic process	14/246	436/23328	0.000237172	0.125474	0.120302	Pklr/Nudt7/Fhit/Tkfc/Lacc1/Prkn/Dnph1/Acsm2/Nmnat3/Entpd2/Rd3/Pfas/Nudt16/Aspdh	14	BP
GO:0072330	monocarboxylic acid biosynthetic process	9/246	196/23328	0.000246414	0.125474	0.120302	Fabp5/Cyp7a1/Per2/Pklr/Gamt/Brca1/Acsm2/Prxl2b/Tbxas1	9	BP
GO:0046394	carboxylic acid biosynthetic process	11/246	299/23328	0.000356085	0.133215	0.127724	Fabp5/Smpd3/Cyp7a1/Per2/Pklr/Gamt/Tha1/Brca1/Acsm2/Prxl2b/Tbxas1	11	BP
GO:0016053	organic acid biosynthetic process	11/246	300/23328	0.000366264	0.133215	0.127724	Fabp5/Smpd3/Cyp7a1/Per2/Pklr/Gamt/Tha1/Brca1/Acsm2/Prxl2b/Tbxas1	11	BP
GO:0015693	magnesium ion transport	3/246	15/23328	0.000479907	0.137675	0.132	Kcnj2/Nipal3/Slc41a1	3	BP
GO:0017004	cytochrome complex assembly	4/246	35/23328	0.000488678	0.137675	0.132	Cox20/Pet100/Bcs1l/Lyrm7	4	BP
GO:0006044	N-acetylglucosamine metabolic process	3/246	16/23328	0.000586067	0.137675	0.132	Nagk/Amdhd2/Chst7	3	BP
GO:0062014	negative regulation of small molecule metabolic process	6/246	99/23328	0.000639957	0.137675	0.132	Smpd3/Cyp7a1/Brca1/Mst1/Serpina12/Rd3	6	BP
GO:0009117	nucleotide metabolic process	13/246	427/23328	0.000648899	0.137675	0.132	Pklr/Nudt7/Fhit/Tkfc/Lacc1/Prkn/Dnph1/Acsm2/Nmnat3/Rd3/Pfas/Nudt16/Aspdh	13	BP
GO:0046890	regulation of lipid biosynthetic process	8/246	184/23328	0.000775972	0.151971	0.145707	Thrsp/Apoc3/Fabp5/Smpd3/Cyp7a1/Brca1/Serpina12/Il1a	8	BP
GO:0032922	circadian regulation of gene expression	5/246	70/23328	0.000867385	0.15774	0.151238	Ciart/Bhlhe41/Per3/Usp2/Per2	5	BP
GO:0009166	nucleotide catabolic process	4/246	45/23328	0.00128061	0.213031	0.20425	Nudt7/Fhit/Nudt16/Aspdh	4	BP
GO:0033617	mitochondrial cytochrome c oxidase assembly	3/246	21/23328	0.00133877	0.213031	0.20425	Cox20/Pet100/Bcs1l	3	BP
GO:0033108	mitochondrial respiratory chain complex assembly	5/246	83/23328	0.00186295	0.279004	0.267503	Cox20/Ndufaf8/Pet100/Bcs1l/Lyrm7	5	BP
GO:0008535	respiratory chain complex IV assembly	3/246	24/23328	0.0019904	0.281532	0.269927	Cox20/Pet100/Bcs1l	3	BP
GO:0120033	negative regulation of plasma membrane bounded cell projection assembly	3/246	26/23328	0.00251747	0.300009	0.287643	Stap1/Tbc1d30/Cdk10	3	BP
GO:0045912	negative regulation of carbohydrate metabolic process	4/246	55/23328	0.0027003	0.300009	0.287643	Smpd3/Prkn/Mst1/Serpina12	4	BP
GO:1901071	glucosamine-containing compound metabolic process	3/246	27/23328	0.00281028	0.300009	0.287643	Nagk/Amdhd2/Chst7	3	BP
GO:0061900	glial cell activation	4/246	56/23328	0.00288429	0.300009	0.287643	Stap1/Syt11/Tlr6/Egfr	4	BP
GO:0046942	carboxylic acid transport	10/246	333/23328	0.00295553	0.300009	0.287643	Slc13a5/Fabp5/Per2/Kiss1r/Slc5a6/Slc7a4/P2ry2/Slc43a1/Slc16a5/Il1a	10	BP
GO:0015849	organic acid transport	10/246	337/23328	0.00321707	0.300009	0.287643	Slc13a5/Fabp5/Per2/Kiss1r/Slc5a6/Slc7a4/P2ry2/Slc43a1/Slc16a5/Il1a	10	BP
GO:0072521	purine-containing compound metabolic process	11/246	396/23328	0.00337781	0.300009	0.287643	Pklr/Gamt/Nudt7/Fhit/Tkfc/Lacc1/Prkn/Acsm2/Rd3/Pfas/Nudt16	11	BP
GO:0001516	prostaglandin biosynthetic process	3/246	29/23328	0.00345671	0.300009	0.287643	Fabp5/Prxl2b/Tbxas1	3	BP
GO:0046457	prostanoid biosynthetic process	3/246	29/23328	0.00345671	0.300009	0.287643	Fabp5/Prxl2b/Tbxas1	3	BP
GO:0006302	double-strand break repair	8/246	235/23328	0.00360295	0.300009	0.287643	Brca1/Mms22l/Nabp1/Parp3/Prdm9/Nudt16/Meiob/Eme2	8	BP
GO:0043153	entrainment of circadian clock by photoperiod	3/246	30/23328	0.00381118	0.300009	0.287643	Per3/Usp2/Per2	3	BP
GO:0045833	negative regulation of lipid metabolic process	5/246	98/23328	0.00383713	0.300009	0.287643	Apoc3/Cyp7a1/Brca1/Apoc1/Serpina12	5	BP
GO:0009648	photoperiodism	3/246	31/23328	0.004187	0.300009	0.287643	Per3/Usp2/Per2	3	BP
GO:0006633	fatty acid biosynthetic process	6/246	145/23328	0.00445216	0.300009	0.287643	Fabp5/Cyp7a1/Brca1/Acsm2/Prxl2b/Tbxas1	6	BP
GO:0006163	purine nucleotide metabolic process	10/246	354/23328	0.00454143	0.300009	0.287643	Pklr/Nudt7/Fhit/Tkfc/Lacc1/Prkn/Acsm2/Rd3/Pfas/Nudt16	10	BP
GO:0009649	entrainment of circadian clock	3/246	32/23328	0.00458454	0.300009	0.287643	Per3/Usp2/Per2	3	BP
GO:0051569	regulation of histone H3-K4 methylation	3/246	32/23328	0.00458454	0.300009	0.287643	Ctcfl/Brca1/Prdm9	3	BP
GO:0010985	negative regulation of lipoprotein particle clearance	2/246	10/23328	0.00471342	0.300009	0.287643	Apoc3/Apoc1	2	BP
GO:0017062	respiratory chain complex III assembly	2/246	10/23328	0.00471342	0.300009	0.287643	Bcs1l/Lyrm7	2	BP
GO:0034551	mitochondrial respiratory chain complex III assembly	2/246	10/23328	0.00471342	0.300009	0.287643	Bcs1l/Lyrm7	2	BP
GO:0140052	cellular response to oxidised low-density lipoprotein particle stimulus	2/246	10/23328	0.00471342	0.300009	0.287643	Smpd3/Tlr6	2	BP
GO:1902018	negative regulation of cilium assembly	2/246	10/23328	0.00471342	0.300009	0.287643	Tbc1d30/Cdk10	2	BP
GO:0006054	N-acetylneuraminate metabolic process	2/246	11/23328	0.00572094	0.355257	0.340613	Nagk/Amdhd2	2	BP
GO:0150076	neuroinflammatory response	4/246	70/23328	0.00642189	0.389289	0.373242	Stap1/Syt11/Tlr6/Egfr	4	BP
GO:0045717	negative regulation of fatty acid biosynthetic process	2/246	12/23328	0.00681763	0.403667	0.387028	Cyp7a1/Brca1	2	BP
GO:0045739	positive regulation of DNA repair	4/246	73/23328	0.00743927	0.430463	0.412719	Brca1/Parp3/Nudt16/Egfr	4	BP
GO:0009435	NAD biosynthetic process	2/246	13/23328	0.00800148	0.432133	0.41432	Nmnat3/Aspdh	2	BP
GO:0032026	response to magnesium ion	2/246	13/23328	0.00800148	0.432133	0.41432	Smpd3/Slc41a1	2	BP
GO:0009132	nucleoside diphosphate metabolic process	5/246	123/23328	0.0098883	0.432133	0.41432	Pklr/Nudt7/Tkfc/Entpd2/Nudt16	5	BP
GO:0015711	organic anion transport	11/246	463/23328	0.0104672	0.432133	0.41432	Slc13a5/Fabp5/Per2/Kiss1r/Slc5a6/Slc7a4/Atp8b5/P2ry2/Slc43a1/Slc16a5/Il1a	11	BP
GO:0002753	cytoplasmic pattern recognition receptor signaling pathway	3/246	43/23328	0.0104795	0.432133	0.41432	Tifa/Tkfc/Lacc1	3	BP
GO:0042304	regulation of fatty acid biosynthetic process	3/246	43/23328	0.0104795	0.432133	0.41432	Fabp5/Cyp7a1/Brca1	3	BP
GO:0015718	monocarboxylic acid transport	6/246	174/23328	0.0105381	0.432133	0.41432	Fabp5/Kiss1r/Slc5a6/P2ry2/Slc16a5/Il1a	6	BP
GO:0043123	positive regulation of I-kappaB kinase/NF-kappaB signaling	5/246	125/23328	0.0105543	0.432133	0.41432	Tifa/Prkn/Tlr6/Trim34a/Il1a	5	BP
GO:0006415	translational termination	2/246	15/23328	0.010623	0.432133	0.41432	2810006K23Rik/Jmjd4	2	BP
GO:0010958	regulation of amino acid import across plasma membrane	2/246	15/23328	0.010623	0.432133	0.41432	Per2/Slc43a1	2	BP
GO:0010960	magnesium ion homeostasis	2/246	15/23328	0.010623	0.432133	0.41432	Slc41a1/Egfr	2	BP
GO:0032308	positive regulation of prostaglandin secretion	2/246	15/23328	0.010623	0.432133	0.41432	P2ry2/Il1a	2	BP
GO:1903789	regulation of amino acid transmembrane transport	2/246	15/23328	0.010623	0.432133	0.41432	Per2/Slc43a1	2	BP
GO:0051785	positive regulation of nuclear division	4/246	81/23328	0.0106554	0.432133	0.41432	Smpd3/Birc5/Prdm9/Il1a	4	BP
GO:0006040	amino sugar metabolic process	3/246	44/23328	0.0111602	0.432133	0.41432	Nagk/Amdhd2/Chst7	3	BP
GO:0008631	intrinsic apoptotic signaling pathway in response to oxidative stress	3/246	44/23328	0.0111602	0.432133	0.41432	Prkn/Uaca/Hspb1	3	BP
GO:0019318	hexose metabolic process	7/246	231/23328	0.0115734	0.432133	0.41432	Fabp5/Per2/Tkfc/Prkn/Dcxr/Mst1/Serpina12	7	BP
GO:0046348	amino sugar catabolic process	2/246	16/23328	0.0120568	0.432133	0.41432	Nagk/Amdhd2	2	BP
GO:0090494	dopamine uptake	2/246	16/23328	0.0120568	0.432133	0.41432	Smpd3/Prkn	2	BP
GO:1903541	regulation of exosomal secretion	2/246	16/23328	0.0120568	0.432133	0.41432	Smpd3/Prkn	2	BP
GO:1903978	regulation of microglial cell activation	2/246	16/23328	0.0120568	0.432133	0.41432	Stap1/Syt11	2	BP
GO:0006636	unsaturated fatty acid biosynthetic process	3/246	46/23328	0.0125967	0.432133	0.41432	Fabp5/Prxl2b/Tbxas1	3	BP
GO:0000712	resolution of meiotic recombination intermediates	2/246	17/23328	0.0135703	0.432133	0.41432	Meiob/Eme2	2	BP
GO:0019359	nicotinamide nucleotide biosynthetic process	2/246	17/23328	0.0135703	0.432133	0.41432	Nmnat3/Aspdh	2	BP
GO:0032306	regulation of prostaglandin secretion	2/246	17/23328	0.0135703	0.432133	0.41432	P2ry2/Il1a	2	BP
GO:0051004	regulation of lipoprotein lipase activity	2/246	17/23328	0.0135703	0.432133	0.41432	Apoc3/Apoc1	2	BP
GO:0051571	positive regulation of histone H3-K4 methylation	2/246	17/23328	0.0135703	0.432133	0.41432	Brca1/Prdm9	2	BP
GO:0090493	catecholamine uptake	2/246	17/23328	0.0135703	0.432133	0.41432	Smpd3/Prkn	2	BP
GO:1902176	negative regulation of oxidative stress-induced intrinsic apoptotic signaling pathway	2/246	17/23328	0.0135703	0.432133	0.41432	Prkn/Hspb1	2	BP
GO:0006281	DNA repair	11/246	481/23328	0.0135899	0.432133	0.41432	Neil2/Brca1/Mms22l/Nabp1/Parp3/Prdm9/Faap100/Nudt16/Meiob/Egfr/Eme2	11	BP
GO:0043122	regulation of I-kappaB kinase/NF-kappaB signaling	6/246	185/23328	0.0139241	0.432133	0.41432	Tifa/Prkn/Tlr6/Trim34a/Hspb1/Il1a	6	BP
GO:0045787	positive regulation of cell cycle	9/246	358/23328	0.0141335	0.432133	0.41432	Usp2/Smpd3/Birc5/Nupr1l/Brca1/Prdm9/Il1a/Nudt16/Egfr	9	BP
GO:0062012	regulation of small molecule metabolic process	9/246	358/23328	0.0141335	0.432133	0.41432	Fabp5/Smpd3/Cyp7a1/Lacc1/Prkn/Brca1/Mst1/Serpina12/Rd3	9	BP
GO:0001774	microglial cell activation	3/246	48/23328	0.0141341	0.432133	0.41432	Stap1/Syt11/Tlr6	3	BP
GO:0002269	leukocyte activation involved in inflammatory response	3/246	48/23328	0.0141341	0.432133	0.41432	Stap1/Syt11/Tlr6	3	BP
GO:0048511	rhythmic process	8/246	301/23328	0.0149317	0.432133	0.41432	Dbp/Ciart/Bhlhe41/Per3/Usp2/Per2/Tef/Egfr	8	BP
GO:0006692	prostanoid metabolic process	3/246	49/23328	0.014941	0.432133	0.41432	Fabp5/Prxl2b/Tbxas1	3	BP
GO:0006693	prostaglandin metabolic process	3/246	49/23328	0.014941	0.432133	0.41432	Fabp5/Prxl2b/Tbxas1	3	BP
GO:0007131	reciprocal meiotic recombination	3/246	49/23328	0.014941	0.432133	0.41432	Prdm9/Meiob/Eme2	3	BP
GO:0090207	regulation of triglyceride metabolic process	3/246	49/23328	0.014941	0.432133	0.41432	Thrsp/Apoc3/Serpina12	3	BP
GO:0006595	polyamine metabolic process	2/246	18/23328	0.0151614	0.432133	0.41432	Azin2/Sat2	2	BP
GO:0034587	piRNA metabolic process	2/246	18/23328	0.0151614	0.432133	0.41432	Tdrkh/Exd1	2	BP
GO:0051580	regulation of neurotransmitter uptake	2/246	18/23328	0.0151614	0.432133	0.41432	Per2/Prkn	2	BP
GO:0060192	negative regulation of lipase activity	2/246	18/23328	0.0151614	0.432133	0.41432	Apoc3/Apoc1	2	BP
GO:0019216	regulation of lipid metabolic process	9/246	363/23328	0.0153363	0.432133	0.41432	Thrsp/Apoc3/Fabp5/Smpd3/Cyp7a1/Brca1/Apoc1/Serpina12/Il1a	9	BP
GO:0010677	negative regulation of cellular carbohydrate metabolic process	3/246	50/23328	0.0157734	0.432133	0.41432	Prkn/Mst1/Serpina12	3	BP
GO:0032309	icosanoid secretion	3/246	50/23328	0.0157734	0.432133	0.41432	Kiss1r/P2ry2/Il1a	3	BP
GO:0035825	homologous recombination	3/246	50/23328	0.0157734	0.432133	0.41432	Prdm9/Meiob/Eme2	3	BP
GO:0032890	regulation of organic acid transport	4/246	91/23328	0.0157849	0.432133	0.41432	Per2/P2ry2/Slc43a1/Il1a	4	BP
GO:0006089	lactate metabolic process	2/246	19/23328	0.0168286	0.433812	0.41593	Per2/Haghl	2	BP
GO:0043046	DNA methylation involved in gamete generation	2/246	19/23328	0.0168286	0.433812	0.41593	Ctcfl/Tdrkh	2	BP
GO:0045721	negative regulation of gluconeogenesis	2/246	19/23328	0.0168286	0.433812	0.41593	Mst1/Serpina12	2	BP
GO:1901615	organic hydroxy compound metabolic process	11/246	498/23328	0.0171443	0.433812	0.41593	Apoc3/Cyp7a1/Per2/Dio1/Tkfc/Prkn/Pcbd2/Apoc1/Haghl/Serpina12/Srd5a2	11	BP
GO:0098657	import into cell	7/246	251/23328	0.0175148	0.433812	0.41593	Smpd3/Slc2a5/Per2/Slc5a6/Kcnj2/Prkn/Slc43a1	7	BP
GO:0015908	fatty acid transport	4/246	94/23328	0.0175791	0.433812	0.41593	Fabp5/Kiss1r/P2ry2/Il1a	4	BP
GO:0051055	negative regulation of lipid biosynthetic process	3/246	53/23328	0.0184247	0.433812	0.41593	Cyp7a1/Brca1/Serpina12	3	BP
GO:0090068	positive regulation of cell cycle process	7/246	254/23328	0.0185623	0.433812	0.41593	Smpd3/Birc5/Brca1/Prdm9/Il1a/Nudt16/Egfr	7	BP
GO:0006349	regulation of gene expression by genetic imprinting	2/246	20/23328	0.0185699	0.433812	0.41593	Ctcfl/Brca1	2	BP
GO:0010984	regulation of lipoprotein particle clearance	2/246	20/23328	0.0185699	0.433812	0.41593	Apoc3/Apoc1	2	BP
GO:0019363	pyridine nucleotide biosynthetic process	2/246	20/23328	0.0185699	0.433812	0.41593	Nmnat3/Aspdh	2	BP
GO:0032310	prostaglandin secretion	2/246	20/23328	0.0185699	0.433812	0.41593	P2ry2/Il1a	2	BP
GO:1905153	regulation of membrane invagination	2/246	20/23328	0.0185699	0.433812	0.41593	Stap1/Syt11	2	BP
GO:1990182	exosomal secretion	2/246	20/23328	0.0185699	0.433812	0.41593	Smpd3/Prkn	2	BP
GO:0046456	icosanoid biosynthetic process	3/246	54/23328	0.0193601	0.433812	0.41593	Fabp5/Prxl2b/Tbxas1	3	BP
GO:0071331	cellular response to hexose stimulus	5/246	146/23328	0.0194714	0.433812	0.41593	Apoc3/Cyp7a1/Slc2a5/Birc5/Prkn	5	BP
GO:0071326	cellular response to monosaccharide stimulus	5/246	147/23328	0.0199895	0.433812	0.41593	Apoc3/Cyp7a1/Slc2a5/Birc5/Prkn	5	BP
GO:0036473	cell death in response to oxidative stress	4/246	98/23328	0.0201617	0.433812	0.41593	Prkn/Tlr6/Uaca/Hspb1	4	BP
GO:0032305	positive regulation of icosanoid secretion	2/246	21/23328	0.0203837	0.433812	0.41593	P2ry2/Il1a	2	BP
GO:0045475	locomotor rhythm	2/246	21/23328	0.0203837	0.433812	0.41593	Ciart/Usp2	2	BP
GO:0097734	extracellular exosome biogenesis	2/246	21/23328	0.0203837	0.433812	0.41593	Smpd3/Prkn	2	BP
GO:0006006	glucose metabolic process	6/246	202/23328	0.0205449	0.433812	0.41593	Fabp5/Per2/Prkn/Dcxr/Mst1/Serpina12	6	BP
GO:0002221	pattern recognition receptor signaling pathway	5/246	149/23328	0.0210526	0.433812	0.41593	Tlr12/Tifa/Tkfc/Lacc1/Tlr6	5	BP
GO:0005996	monosaccharide metabolic process	7/246	261/23328	0.0211762	0.433812	0.41593	Fabp5/Per2/Tkfc/Prkn/Dcxr/Mst1/Serpina12	7	BP
GO:0015872	dopamine transport	3/246	56/23328	0.0213082	0.433812	0.41593	Smpd3/Prkn/Syt11	3	BP
GO:0051568	histone H3-K4 methylation	3/246	56/23328	0.0213082	0.433812	0.41593	Ctcfl/Brca1/Prdm9	3	BP
GO:0071715	icosanoid transport	3/246	56/23328	0.0213082	0.433812	0.41593	Kiss1r/P2ry2/Il1a	3	BP
GO:1901571	fatty acid derivative transport	3/246	56/23328	0.0213082	0.433812	0.41593	Kiss1r/P2ry2/Il1a	3	BP
GO:0009165	nucleotide biosynthetic process	6/246	204/23328	0.021443	0.433812	0.41593	Pklr/Prkn/Nmnat3/Rd3/Pfas/Aspdh	6	BP
GO:0006304	DNA modification	4/246	100/23328	0.0215361	0.433812	0.41593	Ctcfl/Tdrkh/Brca1/Parp3	4	BP
GO:0046889	positive regulation of lipid biosynthetic process	4/246	100/23328	0.0215361	0.433812	0.41593	Apoc3/Smpd3/Cyp7a1/Il1a	4	BP
GO:0006353	DNA-templated transcription, termination	2/246	22/23328	0.0222683	0.433812	0.41593	Per2/Mterf2	2	BP
GO:0009154	purine ribonucleotide catabolic process	2/246	22/23328	0.0222683	0.433812	0.41593	Nudt7/Nudt16	2	BP
GO:0009261	ribonucleotide catabolic process	2/246	22/23328	0.0222683	0.433812	0.41593	Nudt7/Nudt16	2	BP
GO:0044273	sulfur compound catabolic process	2/246	22/23328	0.0222683	0.433812	0.41593	Nudt7/Pcyox1l	2	BP
GO:0050908	detection of light stimulus involved in visual perception	2/246	22/23328	0.0222683	0.433812	0.41593	Gnat1/Gnat2	2	BP
GO:0050962	detection of light stimulus involved in sensory perception	2/246	22/23328	0.0222683	0.433812	0.41593	Gnat1/Gnat2	2	BP
GO:0043030	regulation of macrophage activation	3/246	57/23328	0.0223211	0.433812	0.41593	Stap1/Syt11/Tlr6	3	BP
GO:2000377	regulation of reactive oxygen species metabolic process	6/246	207/23328	0.0228393	0.440521	0.422363	Smpd3/Prkn/Brca1/Mpv17l/Tlr6/Egfr	6	BP
GO:0042310	vasoconstriction	4/246	103/23328	0.0237028	0.444839	0.426503	Smpd3/Per2/Tbxas1/Egfr	4	BP
GO:1901293	nucleoside phosphate biosynthetic process	6/246	209/23328	0.0238034	0.444839	0.426503	Pklr/Prkn/Nmnat3/Rd3/Pfas/Aspdh	6	BP
GO:0010866	regulation of triglyceride biosynthetic process	2/246	23/23328	0.0242219	0.444839	0.426503	Thrsp/Apoc3	2	BP
GO:0032288	myelin assembly	2/246	23/23328	0.0242219	0.444839	0.426503	Cntnap1/Ncmap	2	BP
GO:0140112	extracellular vesicle biogenesis	2/246	23/23328	0.0242219	0.444839	0.426503	Smpd3/Prkn	2	BP
GO:0009135	purine nucleoside diphosphate metabolic process	4/246	104/23328	0.0244534	0.444839	0.426503	Pklr/Tkfc/Entpd2/Nudt16	4	BP
GO:0009179	purine ribonucleoside diphosphate metabolic process	4/246	104/23328	0.0244534	0.444839	0.426503	Pklr/Tkfc/Entpd2/Nudt16	4	BP
GO:0071322	cellular response to carbohydrate stimulus	5/246	155/23328	0.0244609	0.444839	0.426503	Apoc3/Cyp7a1/Slc2a5/Birc5/Prkn	5	BP
GO:0042180	cellular ketone metabolic process	6/246	211/23328	0.0247944	0.447707	0.429252	Fabp5/Cyp7a1/Brca1/Haghl/Srd5a2/Mettl27	6	BP
GO:0015732	prostaglandin transport	2/246	24/23328	0.026243	0.459197	0.440269	P2ry2/Il1a	2	BP
GO:0072525	pyridine-containing compound biosynthetic process	2/246	24/23328	0.026243	0.459197	0.440269	Nmnat3/Aspdh	2	BP
GO:1902017	regulation of cilium assembly	3/246	61/23328	0.0266311	0.459197	0.440269	Tbc1d30/Cdk10/Fuz	3	BP
GO:1903426	regulation of reactive oxygen species biosynthetic process	4/246	107/23328	0.0267906	0.459197	0.440269	Smpd3/Prkn/Mpv17l/Tlr6	4	BP
GO:0007249	I-kappaB kinase/NF-kappaB signaling	6/246	215/23328	0.0268585	0.459197	0.440269	Tifa/Prkn/Tlr6/Trim34a/Hspb1/Il1a	6	BP
GO:0009314	response to radiation	9/246	401/23328	0.0270611	0.459197	0.440269	Per3/Gnat1/Usp2/Per2/Gnat2/Brca1/Nabp1/Uaca/Egfr	9	BP
GO:0006641	triglyceride metabolic process	4/246	108/23328	0.0275984	0.459197	0.440269	Thrsp/Apoc3/Apoc1/Serpina12	4	BP
GO:0009185	ribonucleoside diphosphate metabolic process	4/246	108/23328	0.0275984	0.459197	0.440269	Pklr/Tkfc/Entpd2/Nudt16	4	BP
GO:0048512	circadian behavior	3/246	62/23328	0.0277731	0.459197	0.440269	Ciart/Per3/Usp2	3	BP
GO:0007623	circadian rhythm	6/246	217/23328	0.027932	0.459197	0.440269	Dbp/Ciart/Bhlhe41/Per3/Usp2/Per2	6	BP
GO:0006706	steroid catabolic process	2/246	25/23328	0.0283298	0.459197	0.440269	Cyp7a1/Srd5a2	2	BP
GO:0046496	nicotinamide nucleotide metabolic process	2/246	25/23328	0.0283298	0.459197	0.440269	Nmnat3/Aspdh	2	BP
GO:0050995	negative regulation of lipid catabolic process	2/246	25/23328	0.0283298	0.459197	0.440269	Apoc3/Apoc1	2	BP
GO:2000193	positive regulation of fatty acid transport	2/246	25/23328	0.0283298	0.459197	0.440269	P2ry2/Il1a	2	BP
GO:0097756	negative regulation of blood vessel diameter	4/246	109/23328	0.0284206	0.459197	0.440269	Smpd3/Per2/Tbxas1/Egfr	4	BP
GO:0030336	negative regulation of cell migration	7/246	278/23328	0.0285667	0.459197	0.440269	Kiss1r/Stap1/Marveld3/Eppk1/Fuz/Trib1/Sinhcaf	7	BP
GO:0048285	organelle fission	10/246	472/23328	0.0288277	0.459197	0.440269	Smpd3/Birc5/Tdrkh/Prkn/Ncapg2/Prdm9/Il1a/Meiob/Msto1/Eme2	10	BP
GO:0006790	sulfur compound metabolic process	7/246	279/23328	0.0290494	0.459197	0.440269	Gstp3/Gamt/Nudt7/Pcyox1l/Acsm2/Chst7/Arsg	7	BP
GO:2001022	positive regulation of response to DNA damage stimulus	4/246	110/23328	0.0292573	0.459197	0.440269	Brca1/Parp3/Nudt16/Egfr	4	BP
GO:0044782	cilium organization	8/246	343/23328	0.0296865	0.459197	0.440269	Bbs1/Tbc1d30/Ift22/Cdk10/Cep70/Fuz/Bbs10/Fbf1	8	BP
GO:0007622	rhythmic behavior	3/246	64/23328	0.0301344	0.459197	0.440269	Ciart/Per3/Usp2	3	BP
GO:0050707	regulation of cytokine secretion	3/246	64/23328	0.0301344	0.459197	0.440269	Syt11/Tlr6/Il1a	3	BP
GO:0006195	purine nucleotide catabolic process	2/246	26/23328	0.0304809	0.459197	0.440269	Nudt7/Nudt16	2	BP
GO:0010575	positive regulation of vascular endothelial growth factor production	2/246	26/23328	0.0304809	0.459197	0.440269	Brca1/Il1a	2	BP
GO:0032303	regulation of icosanoid secretion	2/246	26/23328	0.0304809	0.459197	0.440269	P2ry2/Il1a	2	BP
GO:0051307	meiotic chromosome separation	2/246	26/23328	0.0304809	0.459197	0.440269	Meiob/Eme2	2	BP
GO:0055094	response to lipoprotein particle	2/246	26/23328	0.0304809	0.459197	0.440269	Smpd3/Tlr6	2	BP
GO:1902175	regulation of oxidative stress-induced intrinsic apoptotic signaling pathway	2/246	26/23328	0.0304809	0.459197	0.440269	Prkn/Hspb1	2	BP
GO:0042461	photoreceptor cell development	3/246	65/23328	0.0313535	0.461422	0.442402	Gnat1/Gnat2/Bbs1	3	BP
GO:0045840	positive regulation of mitotic nuclear division	3/246	65/23328	0.0313535	0.461422	0.442402	Smpd3/Birc5/Il1a	3	BP
GO:0098840	protein transport along microtubule	3/246	65/23328	0.0313535	0.461422	0.442402	Bbs1/Ift22/Hspb1	3	BP
GO:0099118	microtubule-based protein transport	3/246	65/23328	0.0313535	0.461422	0.442402	Bbs1/Ift22/Hspb1	3	BP
GO:0098739	import across plasma membrane	5/246	166/23328	0.0315898	0.462228	0.443174	Slc2a5/Per2/Slc5a6/Kcnj2/Slc43a1	5	BP
GO:0003018	vascular process in circulatory system	6/246	224/23328	0.0319112	0.464263	0.445126	Fabp5/Smpd3/Per2/P2ry2/Tbxas1/Egfr	6	BP
GO:0032259	methylation	8/246	349/23328	0.0324043	0.468758	0.449436	Gamt/Ctcfl/Tdrkh/Brca1/Eef1akmt4/Trmt12/Prdm9/Mettl23	8	BP
GO:0150077	regulation of neuroinflammatory response	2/246	27/23328	0.0326945	0.470284	0.450898	Stap1/Syt11	2	BP
GO:0006310	DNA recombination	7/246	288/23328	0.0336441	0.480246	0.46045	Brca1/Mms22l/Nabp1/Parp3/Prdm9/Meiob/Eme2	7	BP
GO:1901570	fatty acid derivative biosynthetic process	3/246	67/23328	0.0338684	0.480246	0.46045	Fabp5/Prxl2b/Tbxas1	3	BP
GO:0000280	nuclear division	9/246	418/23328	0.033953	0.480246	0.46045	Smpd3/Birc5/Tdrkh/Ncapg2/Prdm9/Il1a/Meiob/Msto1/Eme2	9	BP
GO:0019362	pyridine nucleotide metabolic process	2/246	28/23328	0.0349692	0.482883	0.462979	Nmnat3/Aspdh	2	BP
GO:0045922	negative regulation of fatty acid metabolic process	2/246	28/23328	0.0349692	0.482883	0.462979	Cyp7a1/Brca1	2	BP
GO:0071402	cellular response to lipoprotein particle stimulus	2/246	28/23328	0.0349692	0.482883	0.462979	Smpd3/Tlr6	2	BP
GO:2000378	negative regulation of reactive oxygen species metabolic process	3/246	68/23328	0.0351639	0.482883	0.462979	Prkn/Brca1/Mpv17l	3	BP
GO:0045931	positive regulation of mitotic cell cycle	5/246	171/23328	0.035218	0.482883	0.462979	Usp2/Smpd3/Birc5/Il1a/Egfr	5	BP
GO:2000146	negative regulation of cell motility	7/246	291/23328	0.0352774	0.482883	0.462979	Kiss1r/Stap1/Marveld3/Eppk1/Fuz/Trib1/Sinhcaf	7	BP
GO:0007602	phototransduction	2/246	29/23328	0.0373035	0.501654	0.480975	Gnat1/Gnat2	2	BP
GO:0010893	positive regulation of steroid biosynthetic process	2/246	29/23328	0.0373035	0.501654	0.480975	Cyp7a1/Il1a	2	BP
GO:0043032	positive regulation of macrophage activation	2/246	29/23328	0.0373035	0.501654	0.480975	Stap1/Tlr6	2	BP
GO:0006305	DNA alkylation	3/246	70/23328	0.0378309	0.501654	0.480975	Ctcfl/Tdrkh/Brca1	3	BP
GO:0006306	DNA methylation	3/246	70/23328	0.0378309	0.501654	0.480975	Ctcfl/Tdrkh/Brca1	3	BP
GO:1905515	non-motile cilium assembly	3/246	70/23328	0.0378309	0.501654	0.480975	Bbs1/Fuz/Bbs10	3	BP
GO:0035296	regulation of tube diameter	5/246	176/23328	0.0390939	0.512095	0.490986	Smpd3/Per2/P2ry2/Tbxas1/Egfr	5	BP
GO:0097746	regulation of blood vessel diameter	5/246	176/23328	0.0390939	0.512095	0.490986	Smpd3/Per2/P2ry2/Tbxas1/Egfr	5	BP
GO:0009416	response to light stimulus	7/246	298/23328	0.0392907	0.512095	0.490986	Per3/Gnat1/Usp2/Per2/Gnat2/Uaca/Egfr	7	BP
GO:1901136	carbohydrate derivative catabolic process	4/246	121/23328	0.0394229	0.512095	0.490986	Nudt7/Nagk/Amdhd2/Nudt16	4	BP
GO:0035150	regulation of tube size	5/246	177/23328	0.0398991	0.51565	0.494395	Smpd3/Per2/P2ry2/Tbxas1/Egfr	5	BP
GO:0022011	myelination in peripheral nervous system	2/246	31/23328	0.0421447	0.536502	0.514387	Cntnap1/Ncmap	2	BP
GO:0032292	peripheral nervous system axon ensheathment	2/246	31/23328	0.0421447	0.536502	0.514387	Cntnap1/Ncmap	2	BP
GO:0098810	neurotransmitter reuptake	2/246	31/23328	0.0421447	0.536502	0.514387	Per2/Prkn	2	BP
GO:1903409	reactive oxygen species biosynthetic process	4/246	125/23328	0.0435594	0.551752	0.529009	Smpd3/Prkn/Mpv17l/Tlr6	4	BP
GO:0009584	detection of visible light	2/246	32/23328	0.0446487	0.554515	0.531657	Gnat1/Gnat2	2	BP
GO:0010574	regulation of vascular endothelial growth factor production	2/246	32/23328	0.0446487	0.554515	0.531657	Brca1/Il1a	2	BP
GO:0031297	replication fork processing	2/246	32/23328	0.0446487	0.554515	0.531657	Mms22l/Eme2	2	BP
GO:0060306	regulation of membrane repolarization	2/246	32/23328	0.0446487	0.554515	0.531657	Kcnj2/Akap7	2	BP
GO:1901361	organic cyclic compound catabolic process	9/246	442/23328	0.0456194	0.556423	0.533487	Cyp7a1/Nudt7/Fhit/Dnph1/Entpd2/Srd5a2/Nudt16/Dhx34/Aspdh	9	BP
GO:0006094	gluconeogenesis	3/246	76/23328	0.0464308	0.556423	0.533487	Per2/Mst1/Serpina12	3	BP
GO:0031060	regulation of histone methylation	3/246	76/23328	0.0464308	0.556423	0.533487	Ctcfl/Brca1/Prdm9	3	BP
GO:0050663	cytokine secretion	3/246	76/23328	0.0464308	0.556423	0.533487	Syt11/Tlr6/Il1a	3	BP
GO:0006282	regulation of DNA repair	4/246	128/23328	0.0468159	0.556423	0.533487	Brca1/Parp3/Nudt16/Egfr	4	BP
GO:0043244	regulation of protein-containing complex disassembly	4/246	128/23328	0.0468159	0.556423	0.533487	Vill/Per2/Lmod2/Jmjd4	4	BP
GO:0060271	cilium assembly	7/246	310/23328	0.0468441	0.556423	0.533487	Bbs1/Tbc1d30/Cdk10/Cep70/Fuz/Bbs10/Fbf1	7	BP
GO:0000186	activation of MAPKK activity	2/246	33/23328	0.0472064	0.556423	0.533487	Kiss1r/Egfr	2	BP
GO:0002486	antigen processing and presentation of endogenous peptide antigen via MHC class I via ER pathway, TAP-independent	2/246	33/23328	0.0472064	0.556423	0.533487	H2-Q7/H2-T10	2	BP
GO:0050999	regulation of nitric-oxide synthase activity	2/246	33/23328	0.0472064	0.556423	0.533487	Il1a/Egfr	2	BP
GO:0072524	pyridine-containing compound metabolic process	2/246	33/23328	0.0472064	0.556423	0.533487	Nmnat3/Aspdh	2	BP
GO:1903201	regulation of oxidative stress-induced cell death	3/246	77/23328	0.0479502	0.557336	0.534362	Prkn/Tlr6/Hspb1	3	BP
GO:0008203	cholesterol metabolic process	4/246	130/23328	0.0490603	0.557336	0.534362	Apoc3/Cyp7a1/Apoc1/Serpina12	4	BP
GO:0009746	response to hexose	5/246	188/23328	0.0494219	0.557336	0.534362	Apoc3/Cyp7a1/Slc2a5/Birc5/Prkn	5	BP
GO:0019229	regulation of vasoconstriction	3/246	78/23328	0.0494938	0.557336	0.534362	Per2/Tbxas1/Egfr	3	BP
GO:0002476	antigen processing and presentation of endogenous peptide antigen via MHC class Ib	2/246	34/23328	0.0498164	0.557336	0.534362	H2-Q7/H2-T10	2	BP
GO:0002484	antigen processing and presentation of endogenous peptide antigen via MHC class I via ER pathway	2/246	34/23328	0.0498164	0.557336	0.534362	H2-Q7/H2-T10	2	BP
GO:0014044	Schwann cell development	2/246	34/23328	0.0498164	0.557336	0.534362	Cntnap1/Ncmap	2	BP
GO:0030808	regulation of nucleotide biosynthetic process	2/246	34/23328	0.0498164	0.557336	0.534362	Prkn/Rd3	2	BP
GO:0090181	regulation of cholesterol metabolic process	2/246	34/23328	0.0498164	0.557336	0.534362	Cyp7a1/Serpina12	2	BP
GO:1900371	regulation of purine nucleotide biosynthetic process	2/246	34/23328	0.0498164	0.557336	0.534362	Prkn/Rd3	2	BP
GO:0006520	cellular amino acid metabolic process	6/246	250/23328	0.0498403	0.557336	0.534362	Dio1/Azin2/Gamt/Tha1/Pcyox1l/Pfas	6	BP
GO:0005834	heterotrimeric G-protein complex	4/251	35/23271	0.000531933	0.0787261	0.0761504	Gnat1/Gnat2/Gna14/Gngt2	4	CC
GO:1905360	GTPase complex	4/251	35/23271	0.000531933	0.0787261	0.0761504	Gnat1/Gnat2/Gna14/Gngt2	4	CC
GO:0031985	Golgi cisterna	4/251	62/23271	0.00451701	0.321271	0.31076	Smpd3/H2-Q7/Golt1a/Yipf2	4	CC
GO:0098791	Golgi apparatus subcompartment	9/251	295/23271	0.00492329	0.321271	0.31076	Smpd3/Azin2/Atp8b5/H2-Q7/Syt11/Golt1a/Vamp5/Yipf2/Chst7	9	CC
GO:0031234	extrinsic component of cytoplasmic side of plasma membrane	5/251	104/23271	0.00542687	0.321271	0.31076	Gnat1/Gnat2/Gna14/Zap70/Gngt2	5	CC
GO:0000137	Golgi cis cisterna	2/251	13/23271	0.00835687	0.35433	0.342737	Smpd3/Golt1a	2	CC
GO:0031984	organelle subcompartment	9/251	321/23271	0.00837942	0.35433	0.342737	Smpd3/Azin2/Atp8b5/H2-Q7/Syt11/Golt1a/Vamp5/Yipf2/Chst7	9	CC
GO:0005802	trans-Golgi network	7/251	231/23271	0.0129695	0.371256	0.35911	Azin2/Atp8b5/Syt11/Golt1a/Vamp5/Yipf2/Chst7	7	CC
GO:0048787	presynaptic active zone membrane	3/251	46/23271	0.0133798	0.371256	0.35911	Cntnap1/Syt11/P2ry2	3	CC
GO:0033270	paranode region of axon	2/251	17/23271	0.014164	0.371256	0.35911	Cntnap1/Ncmap	2	CC
GO:0005795	Golgi stack	4/251	87/23271	0.0146385	0.371256	0.35911	Smpd3/H2-Q7/Golt1a/Yipf2	4	CC
GO:0031430	M band	2/251	19/23271	0.0175594	0.371256	0.35911	Lmod2/Hspb1	2	CC
GO:0034361	very-low-density lipoprotein particle	2/251	19/23271	0.0175594	0.371256	0.35911	Apoc3/Apoc1	2	CC
GO:0034385	triglyceride-rich plasma lipoprotein particle	2/251	19/23271	0.0175594	0.371256	0.35911	Apoc3/Apoc1	2	CC
GO:0030134	COPII-coated ER to Golgi transport vesicle	3/251	55/23271	0.021551	0.425273	0.41136	Tmed6/Yif1a/Sec31b	3	CC
GO:0005797	Golgi medial cisterna	2/251	23/23271	0.0252581	0.467274	0.451986	H2-Q7/Yipf2	2	CC
GO:0001917	photoreceptor inner segment	3/251	60/23271	0.0270359	0.470195	0.454812	Gnat1/Gnat2/Rd3	3	CC
GO:0005689	U12-type spliceosomal complex	2/251	26/23271	0.0317699	0.470195	0.454812	Snrnp35/Snrnp25	2	CC
GO:0034364	high-density lipoprotein particle	2/251	26/23271	0.0317699	0.470195	0.454812	Apoc3/Apoc1	2	CC
GO:0099059	integral component of presynaptic active zone membrane	2/251	26/23271	0.0317699	0.470195	0.454812	Syt11/P2ry2	2	CC
GO:0009898	cytoplasmic side of plasma membrane	5/251	169/23271	0.0366211	0.516183	0.499295	Gnat1/Gnat2/Gna14/Zap70/Gngt2	5	CC
GO:0005793	endoplasmic reticulum-Golgi intermediate compartment	3/251	72/23271	0.0429314	0.564887	0.546405	Azin2/Tmed6/Yif1a	3	CC
GO:0098945	intrinsic component of presynaptic active zone membrane	2/251	31/23271	0.0438932	0.564887	0.546405	Syt11/P2ry2	2	CC
GO:0070971	endoplasmic reticulum exit site	2/251	32/23271	0.046494	0.56755	0.548982	H2-Q7/Sec31b	2	CC
GO:0016799	hydrolase activity, hydrolyzing N-glycosyl compounds	4/250	37/22669	0.000716478	0.299488	0.296396	Neil2/Tlr12/Dnph1/Tlr6	4	MF
GO:0031683	G-protein beta/gamma-subunit complex binding	3/250	24/22669	0.00226	0.472339	0.467462	Gnat1/Gnat2/Gna14	3	MF
GO:0019911	structural constituent of myelin sheath	2/250	10/22669	0.00514222	0.537362	0.531814	Ncmap/Marveld1	2	MF
GO:0050897	cobalt ion binding	2/250	10/22669	0.00514222	0.537362	0.531814	Cpe/Nudt16	2	MF
GO:0055102	lipase inhibitor activity	2/250	13/22669	0.00872111	0.617558	0.611182	Apoc3/Apoc1	2	MF
GO:0015095	magnesium ion transmembrane transporter activity	2/250	16/22669	0.0131287	0.617558	0.611182	Nipal3/Slc41a1	2	MF
GO:0050135	NAD(P)+ nucleosidase activity	2/250	18/22669	0.016499	0.617558	0.611182	Tlr12/Tlr6	2	MF
GO:0061809	NAD+ nucleotidase, cyclic ADP-ribose generating	2/250	18/22669	0.016499	0.617558	0.611182	Tlr12/Tlr6	2	MF
GO:0001222	transcription corepressor binding	2/250	19/22669	0.0183075	0.617558	0.611182	Per3/Per2	2	MF
GO:0016798	hydrolase activity, acting on glycosyl bonds	5/250	140/22669	0.0196604	0.617558	0.611182	Neil2/Tlr12/Dnph1/Tlr6/Pgghg	5	MF
GO:0003953	NAD+ nucleosidase activity	2/250	20/22669	0.0201955	0.617558	0.611182	Tlr12/Tlr6	2	MF
GO:0031625	ubiquitin protein ligase binding	8/250	306/22669	0.020716	0.617558	0.611182	Per3/Usp2/Fhit/Prkn/Brca1/Syt11/Trib1/Egfr	8	MF
GO:0015293	symporter activity	5/250	142/22669	0.0207615	0.617558	0.611182	Slc13a5/Slc5a6/Slc15a5/Slc16a5/Mfsd3	5	MF
GO:0004860	protein kinase inhibitor activity	3/250	54/22669	0.0217537	0.617558	0.611182	Inca1/Hspb1/Trib1	3	MF
GO:0008373	sialyltransferase activity	2/250	21/22669	0.0221612	0.617558	0.611182	6430550D23Rik/St6galnac4	2	MF
GO:0008168	methyltransferase activity	6/250	205/22669	0.026513	0.6212	0.614786	Gamt/Eef1akmt4/Trmt12/Prdm9/Mettl23/Mettl27	6	MF
GO:0019210	kinase inhibitor activity	3/250	59/22669	0.0273974	0.6212	0.614786	Inca1/Hspb1/Trib1	3	MF
GO:0044389	ubiquitin-like protein ligase binding	8/250	324/22669	0.0278799	0.6212	0.614786	Per3/Usp2/Fhit/Prkn/Brca1/Syt11/Trib1/Egfr	8	MF
GO:0046943	carboxylic acid transmembrane transporter activity	5/250	160/22669	0.0325014	0.6212	0.614786	Slc13a5/Slc5a6/Slc7a4/Slc43a1/Slc16a5	5	MF
GO:0016741	transferase activity, transferring one-carbon groups	6/250	216/22669	0.0330226	0.6212	0.614786	Gamt/Eef1akmt4/Trmt12/Prdm9/Mettl23/Mettl27	6	MF
GO:0005342	organic acid transmembrane transporter activity	5/250	161/22669	0.0332533	0.6212	0.614786	Slc13a5/Slc5a6/Slc7a4/Slc43a1/Slc16a5	5	MF
GO:0030291	protein serine/threonine kinase inhibitor activity	2/250	29/22669	0.040456	0.6212	0.614786	Inca1/Hspb1	2	MF
GO:0015291	secondary active transmembrane transporter activity	6/250	231/22669	0.0434513	0.6212	0.614786	Slc13a5/Slc5a6/Slc15a5/Slc41a1/Slc16a5/Mfsd3	6	MF
GO:0030332	cyclin binding	2/250	31/22669	0.0456783	0.6212	0.614786	Usp2/Inca1	2	MF
GO:0030515	snoRNA binding	2/250	31/22669	0.0456783	0.6212	0.614786	Nudt7/Nudt16	2	MF
mmu04710	Circadian rhythm	4/89	34/9040	0.00032487	0.0604257	0.0591604	Dbp/Bhlhe41/Per3/Per2	4	KEGG
mmu00230	Purine metabolism	6/89	134/9040	0.00201423	0.187323	0.183401	Fhit/Lacc1/Hddc3/Entpd2/Pfas/Nudt16	6	KEGG
mmu04940	Type I diabetes mellitus	4/89	70/9040	0.0049089	0.304352	0.297979	H2-Q7/Cpe/H2-T10/Il1a	4	KEGG
mmu04979	Cholesterol metabolism	3/89	50/9040	0.0129553	0.423579	0.41471	Apoc3/Cyp7a1/Apoc1	3	KEGG
mmu00520	Amino sugar and nucleotide sugar metabolism	3/89	51/9040	0.0136686	0.423579	0.41471	Nagk/Gmppb/Amdhd2	3	KEGG
mmu03460	Fanconi anemia pathway	3/89	51/9040	0.0136686	0.423579	0.41471	Brca1/Faap100/Eme2	3	KEGG
mmu00330	Arginine and proline metabolism	3/89	54/9040	0.0159412	0.423579	0.41471	Azin2/Gamt/Sat2	3	KEGG
mmu05332	Graft-versus-host disease	3/89	63/9040	0.0239638	0.557159	0.545492	H2-Q7/H2-T10/Il1a	3	KEGG
mmu04744	Phototransduction	2/89	27/9040	0.028682	0.592761	0.580349	Gnat1/Gnat2	2	KEGG
mmu01524	Platinum drug resistance	3/89	80/9040	0.0440505	0.671363	0.657305	Gstp3/Birc5/Brca1	3	KEGG
mmu00051	Fructose and mannose metabolism	2/89	36/9040	0.0486433	0.671363	0.657305	Tkfc/Gmppb	2	KEGG
mmu03410	Base excision repair	2/89	36/9040	0.0486433	0.671363	0.657305	Neil2/Parp3	2	KEGG
mmu01232	Nucleotide metabolism	3/89	84/9040	0.0496921	0.671363	0.657305	Lacc1/Entpd2/Nudt16	3	KEGG

## Sheet: Table S7
Table S7 Differential metabolites between the OTA and vehicle groups
ID	Name	Formula	Molecular Weight	RT [min]	m/z	FC	log2FC	Pvalue	ROC	VIP
Com_550_neg	Dihydroxyacetone phosphate	C3 H7 O6 P	169.998	1.498	168.99	8.68193	3.11802	0.00544248	0.921875	1.4579
Com_100_pos	7-Ketolithocholic acid	C24 H38 O4	390.276	7.178	391.283	8.4737	3.08299	0.0190607	0.828125	1.44035
Com_86_neg	3-Oxo-7alpha,12alpha-hydroxy-5beta-cholanoic acid	C24 H38 O5	406.272	6.442	405.264	7.65441	2.93629	0.0418007	0.8125	1.20966
Com_30_neg	Cholic acid	C24 H40 O5	408.288	7.165	407.28	7.50229	2.90733	0.0193654	0.8125	1.42795
Com_1110_pos	α-Cyclodextrin	C36 H60 O30	972.316	1.361	973.323	7.20999	2.85	0.000104712	1	1.88436
Com_655_pos	Monoolein	C21 H40 O4	356.292	10.141	357.299	6.50431	2.7014	0.0627402	0.71875	1.19237
Com_2853_pos	VMH	C16 H27 N5 O4 S	385.185	4.672	386.192	5.78521	2.53237	0.00031097	0.96875	1.90211
Com_2507_pos	7,8-Dihydrobiopterin	C9 H13 N5 O3	239.101	2.285	240.109	5.09228	2.34831	8.36574e-05	0.96875	1.87122
Com_4585_neg	Taurochenodeoxycholic Acid (sodium salt)	C26 H45 N O6 S	998.597	11.858	997.59	4.95173	2.30793	0.0276533	0.828125	1.56552
Com_189_neg	Deoxycholic Acid	C24 H40 O4	392.293	8.03	391.286	4.40174	2.13807	0.141075	0.71875	1.10297
Com_493_neg	Chenodeoxycholic Acid	C24 H40 O4	438.299	6.863	437.291	4.01394	2.00502	0.119953	0.765625	1.0779
Com_701_pos	Maltotetraose	C24 H42 O21	666.221	1.352	667.229	3.47848	1.79846	4.45437e-07	1	2.07067
Com_17725_neg	LPG 18:2	C24 H45 O9 P	508.277	6.243	507.27	3.08654	1.62599	0.00278968	0.9375	1.67287
Com_2137_pos	ethyl 5-[(2,1,3-benzoxadiazol-4-ylsulfonyl)amino]-2-piperidinobenzoate	C20 H22 N4 O5 S	452.115	3.938	453.123	3.03748	1.60288	0.00120181	0.890625	1.34499
Com_903_pos	FIBF-d7	C23 H22 [2]H7 F N2 O	375.274	9.994	376.281	3.0306	1.59961	0.143022	0.75	0.741785
Com_3315_pos	17beta-Trenbolone	C18 H22 O2	270.161	6.449	271.169	3.00607	1.58788	0.22222	0.515625	0.879219
Com_1867_pos	11-dehydro Thromboxane B2	C20 H32 O6	368.217	6.11	369.224	2.95325	1.5623	0.19386	0.703125	0.848887
Com_208_neg	Stachyose	C24 H42 O21	666.223	1.36	665.216	2.86534	1.5187	3.69901e-06	1	1.43784
Com_9481_neg	Cannabidiolic acid	C22 H30 O4	358.211	5.496	357.203	2.81081	1.49099	0.00637607	0.875	1.35903
Com_3348_pos	(2,6-dimethylmorpholino)(1-methyl-5-nitro-1H-pyrazol-4-yl)methanone	C11 H16 N4 O4	290.097	3.053	291.105	2.75942	1.46436	0.0162375	0.890625	1.4498
Com_1511_pos	α-Lactose	C12 H22 O11	359.142	1.316	360.149	2.69387	1.42968	5.4996e-06	1	1.75939
Com_5509_neg	LPG 16:1	C22 H43 O9 P	482.263	8.038	481.257	2.68684	1.42591	0.0653471	0.75	1.29401
Com_2993_pos	7-Ketocholesterol	C27 H44 O2	400.333	10.785	401.341	2.65657	1.40956	0.0031617	0.90625	1.75869
Com_2157_neg	23-Nordeoxycholic acid	C23 H38 O4	378.277	6.83	377.27	2.63472	1.39765	0.0141116	0.84375	1.58058
Com_10271_pos	KNK	C16 H32 N6 O5	388.243	0.974	195.129	2.57659	1.36546	0.00383515	0.90625	1.25594
Com_2933_pos	GKK	C14 H29 N5 O4	331.222	0.976	166.618	2.55509	1.35337	0.000498586	0.9375	1.10327
Com_832_pos	(+/-)11(12)-EET	C20 H32 O3	302.224	8.116	303.231	2.55016	1.35059	0.000965955	0.953125	1.17103
Com_2501_pos	Gly-Tyr	C11 H14 N2 O4	238.095	3.895	239.103	2.4939	1.31841	0.000321618	1	1.54033
Com_3823_pos	1,4-dihydroxyheptadec-16-en-2-yl acetate	C19 H36 O4	310.249	9.052	311.257	2.47158	1.30544	0.25986	0.421875	1.02009
Com_4201_pos	Methanandamide	C23 H39 N O2	361.297	11.049	362.304	2.46741	1.303	0.0039735	0.921875	1.06603
Com_1308_neg	2-Hydroxy-1-(4-methoxyphenyl)propyl hexopyranoside	C16 H24 O8	149.071	5.69	343.14	2.45106	1.2934	0.379907	0.59375	0.85105
Com_4078_pos	2-Arachidonyl Glycerol ether	C23 H40 O3	386.281	10.48	387.289	2.43668	1.28492	0.0157138	0.859375	1.21937
Com_1145_pos	2-[(1-benzothiophen-3-ylmethyl)amino]-1-phenylethan-1-ol	C17 H17 N O S	321.059	4.569	322.066	2.42439	1.27762	0.000152641	0.96875	1.2985
Com_14493_pos	Prostaglandin A3	C20 H28 O4	332.203	5.135	333.21	2.41243	1.27049	0.00529895	0.890625	1.62357
Com_3633_pos	Choline bitartrate	C9 H19 N O7	253.117	1.739	254.124	2.40835	1.26804	0.0169133	0.828125	1.3046
Com_7186_pos	Adiphenine	C20 H25 N O2	311.184	5.17	312.191	2.36388	1.24115	0.00860156	0.84375	1.42801
Com_7704_pos	YKK	C21 H35 N5 O5	419.253	5.017	420.261	2.3545	1.23542	0.0126285	0.84375	1.43402
Com_687_pos	Anandamide (AEA)	C22 H37 N O2	353.292	10.004	354.299	2.31743	1.21253	0.00316988	0.90625	1.24228
Com_384_neg	2-Methylbutyl beta-D-glucopyranoside	C11 H22 O6	296.147	5	295.14	2.31311	1.20984	0.0120936	0.828125	1.35747
Com_269_neg	Guanosine 5'-diphospho-D-mannose	C16 H25 N5 O16 P2	605.078	4.941	604.071	2.30001	1.20164	0.000816251	0.953125	1.74835
Com_1158_pos	Lithocholic acid	C24 H40 O3	358.286	11.042	359.294	2.28225	1.19046	0.0123853	0.859375	1.49871
Com_9755_neg	LPE 18:4	C23 H40 N O7 P	473.255	8.019	472.248	2.26914	1.18214	0.0235643	0.84375	1.3359
Com_1963_pos	2,4-dihydroxyheptadec-16-en-1-yl acetate	C19 H36 O4	328.26	9.065	329.268	2.23264	1.15875	0.15641	0.671875	1.1276
Com_18397_pos	PC (18:2e/20:5)	C46 H80 N O7 P	789.554	11.314	790.562	2.21601	1.14796	0.516213	0.578125	0.77248
Com_1127_pos	PC (18:5e/2:0)	C28 H48 N O7 P	541.316	8.25	542.323	2.20085	1.13806	0.00019696	0.953125	1.66479
Com_5886_pos	5-[(10Z)-14-(3,5-dihydroxyphenyl)tetradec-10-en-1-yl]benzene-1,3-diol	C26 H36 O4	412.258	6.938	413.265	2.18391	1.12691	0.26168	0.609375	0.817106
Com_439_pos	N-Acetyl-α-D-glucosamine	C8 H15 N O6	221.09	1.348	222.097	2.17166	1.1188	0.00406852	0.984375	1.30723
Com_8884_pos	Isohomovanillic acid	C9 H10 O4	182.058	11.981	183.065	2.16493	1.11432	5.69434e-05	1	1.90878
Com_3929_pos	Purine	C5 H4 N4	120.044	2.588	121.051	2.13662	1.09533	0.000158168	0.96875	1.20086
Com_15925_neg	(3beta,9xi)-3-(beta-D-Glucopyranosyloxy)-14-hydroxycard-20(22)-enolide	C29 H44 O9	245.145	6.653	535.289	2.11001	1.07725	0.000112132	0.984375	1.82065
Com_2587_pos	2-Arachidonoyl glycerol	C23 H38 O4	360.265	8.949	361.273	2.06306	1.04479	0.0194478	0.84375	1.27329
Com_6292_neg	N-METHYL (-)EPHEDRINE	C11 H17 N O	179.13	6.319	178.123	2.06077	1.04318	0.0129389	0.828125	1.79862
Com_69_neg	UDP-N-acetyl-alpha-D-glucosamine	C17 H27 N3 O17 P2	607.082	4.673	606.075	2.05539	1.03941	0.00236104	0.90625	1.58522
Com_2918_pos	PC (16:1e/3:0)	C27 H54 N O7 P	535.363	10.109	536.371	2.05333	1.03797	0.191881	0.625	0.818406
Com_4920_pos	EMK	C16 H30 N4 O6 S	388.184	4.861	389.191	2.03324	1.02378	0.0639185	0.765625	1.0067
Com_2730_neg	LPG 20:4	C26 H45 O9 P	532.289	7.354	531.282	2.00336	1.00242	0.102571	0.796875	1.17729
Com_268_pos	Adrenic acid	C22 H36 O2	332.271	10.749	333.278	1.9911	0.993568	0.0171568	0.859375	1.44241
Com_15828_neg	Isoproterenol	C11 H17 N O3	211.121	6.309	210.113	1.95871	0.969901	0.00242675	0.890625	1.45748
Com_3496_pos	1-Methylguanine	C6 H7 N5 O	165.065	1.627	166.072	1.95295	0.965658	0.0282599	0.84375	1.37353
Com_17634_pos	D-Raffinose	C18 H32 O16	1030.32	1.323	1031.33	1.95112	0.964301	0.000419552	0.96875	1.16955
Com_2784_neg	15-keto Prostaglandin E1	C20 H32 O5	334.215	7.593	333.207	1.94685	0.961142	0.000691479	0.953125	1.51013
Com_11671_neg	Vanillin	C8 H8 O3	170.057	1.698	169.05	1.93604	0.953108	0.26939	0.703125	1.15694
Com_242_pos	all-cis-4,7,10,13,16-Docosapentaenoic acid	C22 H34 O2	330.255	10.418	331.262	1.92604	0.945636	0.00624126	0.9375	1.69331
Com_5615_pos	6-Aminonicotinamide	C6 H7 N3 O	137.059	2.176	138.066	1.92046	0.941449	0.0113664	0.890625	1.44945
Com_418_neg	(±)11(12)-EET	C20 H32 O3	320.235	8.102	319.228	1.90509	0.92986	0.0901516	0.75	0.660509
Com_4950_pos	All-Trans-13,14-Dihydroretinol	C20 H32 O	288.245	10.432	289.252	1.90206	0.927565	0.0148873	0.84375	1.34642
Com_81_neg	1-(4-methylphenyl)-3-(2-pyridylthio)pyrrolidine-2,5-dione	C16 H14 N2 O2 S	299.077	4.737	298.07	1.89863	0.924955	0.000608979	0.9375	0.973486
Com_5416_neg	4-Hydroxy-L-Glutamic Acid	C5 H9 N O5	163.049	2.562	162.042	1.88767	0.916606	0.00874012	0.90625	1.16462
Com_979_neg	N-Oleoyl Glycine	C20 H37 N O3	339.277	9.926	338.27	1.88736	0.916371	0.0331574	0.78125	0.998651
Com_571_pos	Maltotriose	C18 H32 O16	504.169	1.334	505.176	1.87806	0.909242	3.95967e-06	1	1.11323
Com_601_neg	5-Hydroxytryptophan	C11 H12 N2 O3	220.085	4.778	265.083	1.87268	0.905105	0.00375703	0.9375	1.40146
Com_2976_pos	DLK	C16 H30 N4 O6	374.219	10.227	375.226	1.86956	0.902701	0.00124406	0.9375	1.68903
Com_2161_neg	12(S)-HETE	C20 H32 O3	320.235	8.394	319.228	1.86835	0.901767	0.00378951	0.890625	1.20606
Com_7052_pos	QKK	C17 H34 N6 O5	402.258	0.981	202.136	1.85932	0.894777	0.00491553	0.90625	1.30224
Com_1010_neg	Dulcitol	C6 H14 O6	182.078	1.272	181.071	1.85419	0.89079	0.00479836	0.875	1.65572
Com_3860_pos	LPE 20:1	C25 H50 N O7 P	507.332	10.486	508.34	1.84477	0.88344	0.332666	0.578125	0.645257
Com_136_neg	LPC 20:4	C28 H50 N O7 P	589.338	8.961	588.331	1.84132	0.880738	0.267526	0.6875	0.678977
Com_2808_neg	Docosatrienoic Acid	C22 H38 O2	334.288	11.354	333.28	1.84062	0.88019	0.156068	0.671875	0.786117
Com_7961_neg	Glycochenodeoxycholic Acid (sodium salt)	C26 H43 N O5	449.314	6.176	448.306	1.83315	0.874322	0.0626347	0.765625	0.997517
Com_1955_neg	Dihydrofolic acid	C19 H21 N7 O6	443.156	5.058	442.149	1.82286	0.8662	0.0353946	0.765625	1.01911
Com_7336_pos	Mevalonic acid	C6 H12 O4	148.073	11.973	149.081	1.8018	0.849438	0.00728638	0.96875	1.73076
Com_2985_neg	MAG (18:3)	C21 H36 O4	352.261	10.424	351.254	1.80066	0.848529	0.056478	0.765625	1.24832
Com_1489_neg	LPE 18:3	C23 H42 N O7 P	475.27	8.476	474.263	1.7924	0.84189	0.172391	0.6875	0.794079
Com_5568_neg	Docosahexaenoyl Ethanolamide	C24 H37 N O2	417.288	8.674	416.281	1.78677	0.837356	0.100235	0.6875	0.906795
Com_19967_pos	Asaraldehyde	C10 H12 O4	196.073	11.978	197.081	1.78317	0.834446	0.00314627	0.9375	1.65029
Com_140_pos	LPE 18:1	C23 H46 N O7 P	479.301	9.609	480.308	1.77295	0.826151	0.289516	0.671875	0.772334
Com_16713_pos	PC (22:6e/2:0)	C32 H54 N O7 P	595.363	9.383	596.37	1.76718	0.821447	0.0255389	0.875	1.13164
Com_10948_pos	YLH	C21 H29 N5 O5	469.171	4.796	470.179	1.73187	0.792328	3.92673e-05	1	2.11975
Com_181_neg	LPC 18:1	C26 H52 N O7 P	567.354	9.652	566.347	1.71871	0.781323	0.553783	0.609375	0.372015
Com_12614_neg	(S)-Leucic acid	C6 H12 O3	132.078	1.51	131.071	1.71335	0.776819	0.00556379	0.90625	1.75415
Com_4485_pos	LPC 14:0	C22 H46 N O7 P	467.3	8.223	468.308	1.71093	0.77478	0.000135891	1	1.69231
Com_149_pos	Docosapentaenoic acid	C22 H34 O2	330.255	10.228	331.262	1.7053	0.770025	0.00852835	0.890625	1.46387
Com_5861_pos	4-(cyclohexylmethyl)-6-(2-thienyl)-2,3-dihydropyridazin-3-one hydrate	C15 H18 N2 O S	296.1	2.209	297.108	1.69357	0.760068	0.00968021	0.875	1.44379
Com_1573_neg	Adrenosterone	C19 H24 O3	300.173	6.172	299.165	1.69289	0.759485	0.00738126	0.84375	0.334982
Com_873_pos	D-Glucosamine	C6 H13 N O5	179.079	1.297	180.086	1.68937	0.756488	0.106052	0.78125	1.24703
Com_2136_neg	FAHFA (20:4/22:5)	C42 H64 O4	632.482	9.947	631.475	1.67632	0.7453	0.089677	0.734375	0.87179
Com_652_pos	Oleic acid	C18 H34 O2	282.255	10.732	283.263	1.66534	0.735819	0.0115239	0.859375	1.413
Com_316_pos	8Z,11Z,14Z-Eicosatrienoic acid	C20 H34 O2	306.255	10.428	307.262	1.65875	0.730096	0.0202848	0.78125	1.20887
Com_2405_pos	PC (16:2e/4:0)	C28 H54 N O7 P	547.363	9.707	548.371	1.64849	0.721144	0.348234	0.625	0.705512
Com_824_pos	PC (18:5e/4:0)	C30 H52 N O7 P	569.347	9.012	570.354	1.64335	0.716643	0.0325351	0.8125	1.03914
Com_12006_pos	Diosgenin	C27 H42 O3	396.302	8.243	397.309	1.64031	0.713966	0.0833704	0.703125	1.24886
Com_100_neg	Lactose	C12 H22 O11	342.116	1.318	377.085	1.63815	0.71207	0.00143113	0.921875	1.21997
Com_57_neg	Uridine 5'-diphosphogalactose	C15 H24 N2 O17 P2	566.055	4.669	565.048	1.62343	0.699049	0.0690364	0.734375	1.24271
Com_727_neg	trans-Petroselinic Acid	C18 H34 O2	564.512	10.711	563.505	1.62253	0.69825	0.177254	0.703125	0.767264
Com_42539_pos	PC (14:0e/19:0)	C41 H84 N O7 P	733.599	10.139	734.607	1.61826	0.694447	0.415938	0.453125	0.655865
Com_5542_pos	(11E,15Z)-9,10,13-trihydroxyoctadeca-11,15-dienoic acid	C18 H32 O5	350.206	6.426	351.214	1.61286	0.689621	0.0766263	0.734375	1.15629
Com_23168_pos	L-arginine	C6 H14 N4 O2	174.112	4.732	175.119	1.60993	0.686998	0.215425	0.65625	0.672887
Com_37_pos	PC (18:4e/2:0)	C28 H50 N O7 P	543.332	8.765	544.339	1.59938	0.677508	0.0445874	0.796875	1.13208
Com_69_pos	5-hydroxy-4-methoxy-5,6-dihydro-2H-pyran-2-one	C6 H8 O4	144.042	1.324	145.049	1.59915	0.677306	0.000652127	0.96875	1.82544
Com_445_neg	11(Z),14(Z)-Eicosadienoic Acid	C20 H36 O2	308.272	11.01	307.264	1.59865	0.676857	0.246316	0.65625	0.688492
Com_3043_pos	Methyl acetoacetate	C5 H8 O3	134.058	11.981	135.065	1.59255	0.67134	0.00010127	1	2.09339
Com_563_pos	L-Asparagine	C4 H8 N2 O3	132.053	1.239	133.061	1.59224	0.671058	0.00095156	0.90625	1.51804
Com_564_pos	Asparagine	C4 H8 N2 O3	115.027	1.239	116.034	1.56752	0.64848	0.00117192	0.90625	1.43427
Com_15868_neg	Nonadecanoic acid	C19 H38 O2	298.287	11.242	297.28	1.56581	0.646913	0.0433235	0.75	1.42895
Com_10716_pos	PC (20:4/22:6)	C50 H80 N O8 P	853.546	10.729	854.554	1.56084	0.642327	0.415707	0.546875	0.632986
Com_1537_pos	16(R)-HETE	C20 H32 O3	342.216	8.118	343.224	1.55673	0.638523	0.151195	0.71875	0.595631
Com_1792_pos	13-HPODE	C18 H32 O4	312.229	6.943	313.237	1.55113	0.633315	0.0012759	0.953125	1.97364
Com_10533_neg	Kinetin	C10 H9 N5 O	215.081	4.935	475.16	1.55079	0.633	0.0782599	0.765625	0.968989
Com_4074_neg	UDP-N-acetylglucosamine	C17 H27 N3 O17 P2	607.082	11.223	606.075	1.55076	0.632971	0.0135429	0.828125	1.16664
Com_389_neg	4-(octyloxy)benzoic acid	C15 H22 O3	250.157	6.77	249.15	1.54199	0.62479	0.319113	0.671875	0.73596
Com_595_neg	(±)12(13)-DiHOME	C18 H34 O4	314.246	7.118	313.239	1.54056	0.623458	0.0010367	1	1.96742
Com_8111_pos	5-Aminosalicylic Acid	C7 H7 N O3	153.042	4.721	154.05	1.53763	0.620708	0.0128018	0.890625	1.44383
Com_9347_neg	Tauroursodeoxycholic acid	C26 H45 N O6 S	499.297	0.52	498.29	1.53532	0.618537	0.0802053	0.703125	1.23212
Com_10049_neg	2,5-dimethyl-N-(2-oxo-3-azepanyl)-3-thiophenesulfonamide	C12 H18 N2 O3 S2	302.079	5.66	301.072	1.53123	0.614689	0.137499	0.6875	0.698879
Com_5535_pos	1,4-dihydroxy-1,4-dimethyl-7-(propan-2-ylidene)-decahydroazulen-6-one	C15 H24 O3	234.161	10.853	235.169	1.52851	0.612125	0.00357709	0.90625	0.916962
Com_37608_pos	6-phospho-D-glucono-1,5-lactone	C6 H11 O9 P	258.014	2.638	259.021	1.51984	0.603922	0.0881285	0.71875	1.32758
Com_17191_pos	4-oxo-4-{4-[(1,3-thiazol-2-ylamino)sulfonyl]anilino}butanoic acid	C13 H13 N3 O5 S2	355.034	4.589	356.041	1.51771	0.601898	0.00799796	0.84375	0.806738
Com_9_pos	DL-Glutamine	C5 H10 N2 O3	146.069	1.466	147.076	1.51721	0.601418	0.172819	0.9375	1.03019
Com_1868_pos	2-Amino-1,3,4-octadecanetriol	C18 H39 N O3	317.292	5.964	318.3	1.51664	0.600874	0.0638392	0.796875	1.19778
Com_2734_pos	5-Phenylvaleric Acid	C11 H14 O2	178.099	9.999	179.106	1.51042	0.594947	0.00215296	0.90625	1.26278
Com_4314_neg	2-Hydroxymyristic acid	C14 H28 O3	244.204	7.596	243.197	1.50773	0.592378	0.05118	0.828125	1.67576
Com_13008_neg	5-[4-(2-furylcarbonyl)piperazino]-5-oxo-3-phenylpentanoic acid	C20 H22 N2 O5	370.148	4.563	369.14	1.5056	0.590339	0.594847	0.46875	0.38639
Com_42448_pos	SM (d21:0/17:0)	C43 H89 N2 O6 P	760.644	9.616	761.651	1.50412	0.588917	0.44564	0.53125	0.620894
Com_3543_pos	delta8-THC-d9	C21 H21 [2]H9 O2	323.282	9.22	324.289	1.50287	0.587722	0.0070446	0.875	1.09965
Com_810_neg	Glycocholic acid	C26 H43 N O6	465.309	6.709	464.302	1.49676	0.581845	0.13466	0.71875	0.828421
Com_154_pos	LPE 20:4	C25 H44 N O7 P	501.285	8.752	502.292	1.49492	0.580068	0.0477673	0.78125	1.11212
Com_6696_pos	PC (20:4/20:4)	C48 H80 N O8 P	829.548	10.715	830.554	1.49454	0.579704	0.610074	0.53125	0.472979
Com_10968_pos	(±)8-HEPE	C20 H30 O3	300.208	9.247	301.215	1.4924	0.577632	0.0430691	0.796875	1.28612
Com_2427_pos	Syringic acid	C9 H10 O5	198.052	1.316	199.06	1.48872	0.574069	0.167212	0.703125	0.719991
Com_9442_neg	LPA 16:0	C19 H39 O7 P	410.243	9.423	409.236	1.48595	0.571385	0.0837577	0.765625	1.03944
Com_5390_pos	Arachidonic acid methyl ester	C21 H34 O2	318.255	9.986	319.262	1.48242	0.56795	0.00255363	0.90625	1.08341
Com_1786_neg	Glu-Glu	C10 H16 N2 O7	276.096	1.67	275.088	1.47974	0.565342	0.0752888	0.734375	0.792223
Com_3160_neg	11(E)-Eicosenoic Acid	C20 H38 O2	310.287	11.737	309.28	1.47845	0.56409	0.86303	0.578125	0.283219
Com_828_pos	L-serine	C3 H7 N O3	105.043	1.238	106.05	1.47763	0.563284	0.0371007	0.8125	1.16058
Com_1063_neg	D-(-)-Fructose	C6 H12 O6	180.063	1.435	179.056	1.47262	0.558387	0.0226366	0.859375	1.562
Com_947_pos	p-Mentha-1,3,8-triene	C10 H14	134.109	9.997	135.117	1.4687	0.554544	0.01745	0.859375	1.08487
Com_2357_neg	Glycodeoxycholic Acid (hydrate)	C26 H43 N O5	449.314	7.395	448.307	1.46474	0.550648	0.810101	0.65625	0.539653
Com_491_neg	Sodium cholate	C24 H39 Na O5	430.27	6.621	475.268	1.46391	0.549824	0.122412	0.734375	0.977636
Com_1114_pos	D-(+)-Maltose	C12 H22 O11	364.098	1.305	365.105	1.46299	0.548923	3.61805e-05	1	1.51372
Com_2905_pos	Kynurenine	C10 H12 N2 O3	208.085	4.654	209.092	1.45911	0.545087	0.0719135	0.78125	1.11045
Com_3818_pos	3-(4-hydroxy-3-methoxyphenyl)propanoic acid	C10 H12 O4	213.1	0.552	214.107	1.45862	0.544608	0.0206196	0.828125	1.42488
Com_5042_pos	Progesterone	C21 H30 O2	314.224	6.42	315.231	1.45808	0.544072	0.512258	0.578125	0.458022
Com_1983_neg	LPC 20:5	C28 H48 N O7 P	587.324	8.44	586.317	1.45681	0.542813	0.632025	0.578125	0.268369
Com_7471_pos	Angiotensin IV	C40 H54 N8 O8	774.402	5.783	775.409	1.45448	0.540507	0.222968	0.640625	0.704352
Com_4796_pos	Argininosuccinic acid	C10 H18 N4 O6	290.122	1.251	291.129	1.45297	0.539005	0.00171283	0.90625	1.86476
Com_12465_pos	PC (22:6e/16:1)	C46 H80 N O7 P	789.552	11.176	790.56	1.4493	0.535353	0.205045	0.671875	0.810765
Com_1372_pos	Guanidineacetic acid	C3 H7 N3 O2	117.054	1.257	118.061	1.44914	0.535193	0.008159	0.875	1.43953
Com_1713_pos	5-Fluoro-2-[(3S)-1-(2-methylbenzyl)-3-pyrrolidinyl]-1H-benzimidazole	C19 H20 F N3	309.169	4.661	310.176	1.44883	0.534888	0.00606175	0.875	1.39994
Com_2767_neg	Homovanillic acid	C9 H10 O4	182.057	0.573	181.05	1.44625	0.532321	0.352459	0.640625	0.705419
Com_10139_neg	LPC 20:1	C28 H56 N O7 P	595.385	10.303	594.378	1.43427	0.520318	0.850776	0.5	0.224799
Com_30266_pos	L-Methionine sulfone	C5 H11 N O4 S	181.041	1.32	182.048	1.43217	0.518201	0.0509437	0.828125	1.19118
Com_1300_pos	L-Kynurenine	C10 H12 N2 O3	208.085	4.715	209.092	1.43127	0.517298	0.0388545	0.75	1.23253
Com_2395_pos	16-Hydroxyhexadecanoic acid	C16 H32 O3	272.235	7.894	273.242	1.42063	0.506535	0.0289251	0.8125	1.1888
Com_11731_neg	Pyrogallol	C6 H6 O3	126.032	0.537	251.056	1.41671	0.502542	0.149795	0.6875	0.924265
Com_1054_pos	N3,N4-Dimethyl-L-arginine	C8 H18 N4 O2	202.143	1.308	203.15	1.41481	0.500608	0.0388441	0.78125	0.76009
Com_780_pos	4-Guanidinobutyric acid	C5 H11 N3 O2	145.085	1.384	146.092	0.70669	-0.500851	0.196341	0.703125	0.725969
Com_7124_neg	Royal jelly acid	C10 H18 O3	186.125	6.519	185.118	0.705994	-0.502273	0.00634979	0.890625	1.61628
Com_76_neg	Citric acid	C6 H8 O7	192.026	2.221	191.019	0.704402	-0.50553	0.0148822	0.84375	1.1446
Com_237_pos	Stearamide	C18 H37 N O	283.287	10.625	284.294	0.70326	-0.507869	0.286171	0.6875	0.74308
Com_612_neg	D-Xylonic Acid	C5 H10 O6	166.047	1.528	165.04	0.702565	-0.509296	0.0901956	0.796875	1.09672
Com_4843_pos	Cortisone	C21 H28 O5	360.193	6.064	361.2	0.698739	-0.517174	0.177871	0.671875	0.899012
Com_708_pos	N-Acetyl-DL-glutamic acid	C7 H11 N O5	189.063	2.364	190.071	0.69851	-0.517647	0.00231754	0.890625	1.63754
Com_518_pos	Uridine 5'-monophosphate	C9 H13 N2 O9 P	324.035	1.664	325.042	0.698476	-0.517717	0.00340517	0.921875	0.836024
Com_2040_neg	2,3-dinor Prostaglandin E1	C18 H30 O5	326.209	6.529	325.202	0.6974	-0.519942	0.294247	0.609375	0.717243
Com_5500_neg	2'-Deoxyinosine	C10 H12 N4 O4	252.085	4.026	251.078	0.69558	-0.523711	0.119738	0.6875	0.790404
Com_730_neg	Hippuric acid	C9 H9 N O3	133.052	5.327	132.045	0.693363	-0.528316	0.0949619	0.765625	0.761366
Com_10428_pos	Valeryl fentanyl-d5	C24 H27 [2]H5 N2 O	369.288	6.312	370.294	0.692805	-0.529479	0.0173102	0.84375	1.37056
Com_16255_neg	Adenylyl Sulfate	C10 H14 N5 O10 P S	427.019	1.135	426.013	0.691962	-0.531235	0.120617	0.6875	1.09687
Com_12771_neg	3'-Dephospho-CoA	C21 H35 N7 O13 P2 S	687.149	6.276	342.567	0.691927	-0.531309	0.0693301	0.765625	1.21632
Com_10821_pos	Spectinomycin	C14 H24 N2 O7	364.191	10.106	365.198	0.691641	-0.531905	0.000978093	0.953125	1.11344
Com_845_neg	N-Acetyl-L-aspartic acid	C6 H9 N O5	175.047	2.036	174.04	0.687504	-0.540561	0.140394	0.703125	0.906124
Com_128_neg	Ascorbic acid	C6 H8 O6	176.031	1.639	175.024	0.686181	-0.54334	0.00163235	1	2.00284
Com_5272_pos	5-[(8Z,11Z)-pentadeca-8,11-dien-1-yl]benzene-1,3-diol	C21 H32 O2	316.24	6.489	317.247	0.685891	-0.543948	0.061131	0.796875	0.992122
Com_79_pos	Hexadecanamide	C16 H33 N O	255.256	9.693	256.263	0.685407	-0.544967	0.0427436	0.78125	1.05514
Com_676_pos	Noroxycodone-d3	C17 H16 [2]H3 N O4	304.154	5.032	305.161	0.684864	-0.54611	0.915476	0.5	0.591563
Com_772_neg	N-Glycolylneuraminic acid	C11 H19 N O10	325.101	1.315	324.094	0.684486	-0.546908	0.00586557	0.90625	1.84888
Com_4508_neg	PC (5:0/13:1)	C26 H50 N O8 P	581.334	7.092	580.327	0.683783	-0.548391	0.00872839	0.859375	1.68213
Com_587_pos	Cytidine 5'-diphosphocholine	C14 H26 N4 O11 P2	488.107	1.305	489.114	0.682761	-0.550548	0.000450946	0.90625	1.68246
Com_43303_pos	YPH	C20 H25 N5 O5	207.593	4.646	208.6	0.681029	-0.554211	0.0727049	0.71875	1.16873
Com_6315_neg	Linolelaidic Acid (C18:2N6T)	C18 H32 O2	280.24	9.751	279.233	0.680181	-0.55601	0.221801	0.65625	0.906011
Com_896_neg	FAHFA (18:2/20:4)	C38 H62 O4	582.463	10.112	581.456	0.68001	-0.556373	0.00992171	0.859375	1.38587
Com_47_neg	Gluconic acid	C6 H12 O7	150.052	1.287	149.045	0.679067	-0.558374	0.000561142	0.9375	1.76165
Com_6486_neg	N,5-diphenyl-1,3,4-oxadiazole-2-carboxamide	C15 H11 N3 O2	265.081	5.787	264.073	0.678054	-0.560529	0.0700367	0.71875	1.1447
Com_1040_neg	Suberic acid	C8 H14 O4	174.089	5.565	173.081	0.675156	-0.566706	0.352122	0.59375	0.675265
Com_323_pos	Adenine	C5 H5 N5	135.054	1.659	136.062	0.674074	-0.569021	0.00266561	0.890625	0.997113
Com_25739_pos	Kynurenic acid O-hexside	C16 H17 N O8	351.095	4.918	352.103	0.67345	-0.570358	0.171236	0.71875	1.0252
Com_10697_neg	N-Lauroylsarcosine	C15 H29 N O3	271.215	7.97	270.208	0.671435	-0.574679	0.0336511	0.8125	1.20483
Com_3043_neg	Propionyl-L-carnitine	C10 H19 N O4	217.131	5.767	216.124	0.671096	-0.575408	0.133164	0.703125	0.743204
Com_6342_neg	Desthiobiotin	C10 H18 N2 O3	214.132	5.457	213.124	0.670886	-0.57586	0.00098017	0.96875	0.581199
Com_6142_pos	Cholecalciferol	C27 H44 O	384.338	10.049	385.345	0.670404	-0.576897	0.188885	0.71875	0.97061
Com_337_neg	Epigallocatechin	C15 H14 O7	306.071	1.295	305.064	0.668759	-0.580442	0.0317223	0.765625	1.31609
Com_17090_neg	MGDG (3:0/22:5)	C34 H54 O10	682.395	10.523	681.388	0.666401	-0.585538	0.0691469	0.78125	1.31258
Com_40323_pos	PC (16:2e/21:0)	C45 H88 N O7 P	785.637	9.108	786.644	0.666229	-0.58591	0.168749	0.734375	0.877733
Com_3763_pos	Boc-beta-cyano-L-alanine	C9 H14 N2 O4	214.095	2.16	215.103	0.665004	-0.588565	0.0818043	0.8125	0.960814
Com_65_neg	N-{4-methyl-3-[(2-toluidinocarbothioyl)amino]phenyl}methanesulfonamide	C16 H19 N3 O2 S2	349.094	4.73	348.087	0.664221	-0.590266	0.0197112	0.84375	1.36889
Com_41_neg	Succinic acid	C4 H6 O4	118.026	2.625	117.018	0.664118	-0.590489	0.0316774	0.84375	1.3786
Com_15986_pos	beta-Nicotinamide adenine dinucleotide phosphate	C21 H28 N7 O17 P3	743.077	6.036	744.084	0.663513	-0.591803	0.289916	0.796875	0.689384
Com_12853_pos	Prostaglandin G2	C20 H32 O6	368.219	7.676	369.226	0.661776	-0.595585	0.00419112	0.984375	1.71421
Com_6577_pos	6-Deoxy-D-glucose	C6 H12 O5	164.068	5.045	165.076	0.659707	-0.600103	0.00928112	0.84375	1.28681
Com_765_neg	DL-4-Hydroxyphenyllactic acid	C9 H10 O4	182.057	5.158	181.05	0.659441	-0.600685	0.00611041	0.859375	1.70951
Com_2396_neg	19(R)-hydroxy Prostaglandin E2	C20 H32 O6	368.219	6.074	367.21	0.659182	-0.60125	0.0817441	0.703125	1.1708
Com_762_neg	o-Toluic Acid	C8 H8 O2	136.052	5.158	135.044	0.658949	-0.601761	0.00575626	0.859375	1.70137
Com_3460_neg	Prostaglandin D1	C20 H34 O5	336.23	6.412	335.223	0.656314	-0.607542	0.00459971	0.875	1.15715
Com_10_pos	3-methyl-5-oxo-5-(4-toluidino)pentanoic acid	C13 H17 N O3	257.102	1.257	258.11	0.655228	-0.609931	0.102763	0.671875	1.11699
Com_19147_pos	Histamine	C5 H9 N3	111.08	1.108	112.087	0.652216	-0.616578	0.0414526	0.859375	1.34655
Com_40511_pos	PC (22:4e/19:0)	C49 H92 N O7 P	837.677	10.741	838.683	0.649515	-0.622566	0.809081	0.59375	0.305201
Com_3923_pos	Ala-Val	C8 H16 N2 O3	188.116	2.542	189.123	0.645541	-0.631418	0.00388468	0.90625	1.50098
Com_898_neg	Cytidine-5'-monophosphate	C9 H14 N3 O8 P	323.052	1.37	322.044	0.643189	-0.636685	0.00865909	0.84375	1.26942
Com_35_neg	Taurine	C2 H7 N O3 S	125.014	1.262	124.006	0.640573	-0.642564	0.00778059	0.9375	1.68577
Com_13448_neg	PC (16:1/18:2)	C42 H78 N O8 P	801.554	9.816	800.547	0.638346	-0.647588	0.0755215	0.734375	1.46014
Com_1448_neg	2-Methyl-3-hydroxybutyric acid	C5 H10 O3	118.062	5.058	117.055	0.637689	-0.649076	0.00469419	0.921875	1.23433
Com_827_pos	4-Guanidinobutanoic acid	C5 H11 N3 O2	145.085	1.649	146.092	0.637602	-0.649273	0.124357	0.703125	0.868814
Com_40617_pos	PC (19:1/19:2)	C46 H86 N O8 P	811.6	8.875	812.608	0.636152	-0.652556	0.290321	0.546875	0.738022
Com_2468_pos	Ala-Gln	C8 H15 N3 O4	217.106	1.256	218.113	0.633906	-0.657659	0.017203	0.828125	1.1889
Com_1955_pos	PC (20:3/20:3)	C48 H84 N O8 P	833.593	10.746	834.6	0.62826	-0.670566	0.0842891	0.765625	0.933158
Com_10213_neg	PC (2:0/16:1)	C26 H50 N O8 P	581.334	8.045	580.327	0.624443	-0.679357	0.0262634	0.796875	1.12681
Com_25400_pos	Orotic Acid	C5 H4 N2 O4	156.017	2.973	157.024	0.623924	-0.680557	0.0144491	0.84375	1.34013
Com_4866_pos	Lysops 22:5	C28 H46 N O9 P	571.29	9.335	572.297	0.623533	-0.681461	0.00905757	0.84375	1.2917
Com_18296_pos	ACar 22:6	C29 H46 N O4	471.334	6.836	472.34	0.622204	-0.684541	0.0326122	0.8125	1.28607
Com_6654_neg	PG (10:0/18:2)	C34 H63 O10 P	662.406	10.084	661.399	0.621116	-0.687065	0.000710355	0.96875	1.7983
Com_14826_neg	Vitamin B2	C17 H20 N4 O6	376.138	5.514	375.13	0.621016	-0.687297	0.179595	0.703125	0.907544
Com_3534_pos	3-Methylcrotonylglycine	C7 H11 N O3	157.074	5.183	158.081	0.620841	-0.687705	0.000772415	0.953125	1.35515
Com_669_neg	2-Hydroxy-2-methylbutyric acid	C5 H10 O3	118.062	5.25	117.055	0.619825	-0.690067	0.00146632	0.921875	1.51738
Com_29288_pos	PC (20:3/20:4)	C48 H82 N O8 P	1663.15	8.322	832.583	0.619474	-0.690885	0.100799	0.75	0.761751
Com_322_neg	Pyroglutamic acid	C5 H7 N O3	129.042	1.844	128.034	0.619345	-0.691186	0.0125666	0.84375	1.63468
Com_2936_pos	Ne-(1-Carboxymethyl)-L-lysine	C8 H16 N2 O4	204.111	2.424	205.118	0.617634	-0.695177	0.0416099	0.734375	1.26084
Com_33_pos	N-Acetylneuraminic acid	C11 H19 N O9	309.106	1.376	310.113	0.611474	-0.709637	0.000715412	0.921875	0.84714
Com_2429_neg	MGDG (5:0/18:2)	C32 H56 O10	660.406	10.112	659.398	0.609524	-0.714244	0.00819308	0.875	1.26503
Com_2772_pos	1,2-dihydroxyheptadec-16-yn-4-yl acetate	C19 H34 O4	348.229	6.104	349.237	0.608986	-0.715518	0.103189	0.71875	1.04874
Com_55_neg	Uridine monophosphate (UMP)	C9 H13 N2 O9 P	324.036	1.807	323.029	0.603783	-0.727898	0.000312719	0.96875	0.9981
Com_14230_neg	Melatonin	C13 H16 N2 O2	232.121	5.474	231.114	0.603707	-0.728079	0.0899571	0.765625	0.923494
Com_13509_pos	4-(2-furyl)-2-oxo-6-(2-thienyl)-1,2-dihydro-3-pyridinecarbonitrile	C14 H8 N2 O2 S	115.038	1.321	116.046	0.603007	-0.729754	0.000113786	0.96875	1.79768
Com_1228_pos	PE (19:2/19:2)	C43 H78 N O8 P	1535.09	11.085	768.554	0.602495	-0.730978	0.0943409	0.75	1.24378
Com_34800_pos	PC (18:1/20:5)	C46 H80 N O8 P	805.558	9.739	806.566	0.602219	-0.73164	0.194901	0.734375	0.769689
Com_2384_pos	PE (20:3/20:3)	C45 H78 N O8 P	791.545	10.368	792.552	0.602004	-0.732154	0.107679	0.734375	1.14683
Com_53_neg	Glycerol 3-phosphate	C3 H9 O6 P	136.036	1.318	135.029	0.601918	-0.732362	0.00156012	0.9375	1.60364
Com_2739_pos	Ribulose-5-phosphate	C5 H11 O8 P	230.019	1.317	231.026	0.598469	-0.740652	0.000437811	0.953125	1.48025
Com_130_neg	Palmitic Acid	C16 H32 O2	256.24	10.509	255.233	0.59746	-0.743087	0.0010238	0.9375	1.5936
Com_82_neg	Guanosine monophosphate (GMP)	C10 H14 N5 O8 P	363.058	1.954	362.051	0.597459	-0.743089	0.000242367	0.984375	1.10184
Com_1060_pos	FMH	C20 H27 N5 O4 S	455.155	4.797	456.163	0.596537	-0.745315	0.0183517	0.859375	1.15475
Com_4832_pos	PPH	C16 H23 N5 O4	349.173	2.318	350.18	0.595398	-0.748074	0.0131424	0.828125	1.54891
Com_1392_pos	Spermine	C10 H26 N4	202.216	1.085	203.223	0.595255	-0.748421	0.00566488	0.875	1.04683
Com_1044_neg	Ethyl-beta-glucuronide	C8 H14 O7	222.074	2.676	221.066	0.595249	-0.748435	0.305165	0.609375	0.673512
Com_11686_neg	8,15-Dihete	C20 H32 O4	336.231	9.994	335.223	0.593837	-0.751862	0.667512	0.53125	0.434456
Com_1518_neg	Pyridoxal-5'-phosphate	C8 H10 N O6 P	247.025	2.553	246.017	0.591949	-0.756455	0.000404523	0.953125	1.99187
Com_27874_pos	PC (16:0/17:1)	C41 H80 N O8 P	745.56	10.883	746.567	0.588783	-0.764193	0.000769881	0.9375	1.8307
Com_527_neg	N-Acetyl-L-leucine	C8 H15 N O3	173.105	5.628	172.097	0.587724	-0.766788	0.00601856	0.828125	1.2045
Com_5314_neg	3'-Dephosphocoenzyme A	C21 H35 N7 O13 P2 S	687.15	4.152	686.143	0.58735	-0.767708	0.130052	0.734375	1.06655
Com_11771_pos	N-(2,3-dihydro-1,4-benzodioxin-6-yl)-N'-(1H-indol-5-yl)thiourea	C17 H15 N3 O2 S	154.031	2.133	326.096	0.585492	-0.772278	0.008814	0.90625	1.81195
Com_141_neg	D-Ribulose 5-phosphate	C5 H11 O8 P	230.019	1.305	229.012	0.583114	-0.77815	0.000407994	1	1.34088
Com_5865_pos	ACar 14:0	C21 H42 N O4	371.303	6.574	372.31	0.582304	-0.780156	0.000798052	0.96875	1.49335
Com_5556_pos	1-morpholino-3-(4-nitrophenoxy)propan-2-ol	C13 H18 N2 O5	282.121	4.581	283.129	0.581241	-0.782792	0.0171993	0.875	1.11808
Com_12960_neg	Dehydrocholic acid	C24 H34 O5	402.241	6.816	401.234	0.580015	-0.785837	0.101014	0.734375	1.04974
Com_488_neg	N-Acetyl-D-glucosamine 6-phosphate	C8 H16 N O9 P	301.056	1.313	300.049	0.578586	-0.789396	0.0366959	0.796875	1.01399
Com_2488_neg	Quinic acid	C7 H12 O6	192.063	4.818	191.056	0.577743	-0.791501	0.102042	0.78125	1.00074
Com_1445_pos	20-Carboxy-Leukotriene B4	C20 H30 O6	366.206	10.728	367.213	0.577678	-0.791663	0.032675	0.78125	1.12511
Com_974_pos	Corticosterone	C21 H30 O4	346.214	6.188	347.221	0.57747	-0.792183	0.150692	0.734375	0.929802
Com_26603_pos	Tyr-Tyr	C18 H20 N2 O5	344.137	4.928	345.144	0.577171	-0.79293	0.0014964	0.921875	1.4035
Com_6337_neg	Thymidine	C10 H14 N2 O5	242.09	4.824	241.083	0.576676	-0.794168	0.00289783	0.875	1.71542
Com_7527_pos	para-methoxy-Butyryl fentanyl-d7	C24 H25 [2]H7 N2 O2	387.297	6.26	388.305	0.576548	-0.794487	0.00603413	0.890625	1.80535
Com_16426_pos	Methyl EudesMate	C11 H14 O5	226.084	5.148	227.091	0.573707	-0.801614	0.13293	0.75	0.892092
Com_12772_pos	6,8-dimethoxy-4-methyl-2,3-dihydrothieno[3,2-c]quinoline	C14 H15 N O2 S	261.085	3.146	262.092	0.57184	-0.806317	0.0132094	0.84375	1.51037
Com_5463_neg	4-(hydroxymethyl)benzoic acid	C8 H8 O3	152.047	6.057	151.039	0.569233	-0.812909	0.0239743	0.828125	1.51144
Com_138_pos	N-[2-chloro-6-(trifluoromethoxy)phenyl]-2,2-dimethylpropanamide	C12 H13 Cl F3 N O2	295.058	1.224	296.066	0.566974	-0.818645	0.225846	0.625	0.864011
Com_37_neg	Adenosine 5'-monophosphate	C10 H14 N5 O7 P	347.063	1.715	346.055	0.565916	-0.821339	0.000141059	0.953125	1.15468
Com_5166_pos	ACar 16:1	C23 H44 N O4	397.318	6.703	398.326	0.565439	-0.822557	0.00141542	0.9375	1.6562
Com_416_neg	N-Isovalerylglycine	C7 H13 N O3	159.089	5.353	158.082	0.565251	-0.823036	0.001402	0.921875	1.63412
Com_10742_pos	N-[1-(4-methoxy-2-oxo-2H-pyran-6-yl)-2-methylbutyl]acetamide	C13 H19 N O4	270.157	4.986	271.165	0.561684	-0.83217	0.270598	0.609375	0.713802
Com_7429_pos	PC (18:1/18:2)	C44 H82 N O8 P	783.577	11.442	784.585	0.558132	-0.841323	0.0839886	0.765625	1.13991
Com_12712_neg	Spiculisporic Acid	C17 H28 O6	328.19	6.767	655.372	0.55673	-0.84495	0.0852512	0.765625	1.10566
Com_1278_neg	methadone-d9	C21 H18 [2]H9 N O	317.955	1.154	316.948	0.554316	-0.851218	0.122795	0.71875	0.922971
Com_38406_pos	methylamino-l-alanine	C4 H10 N2 O2	118.075	1.113	119.082	0.552268	-0.856559	0.222562	0.640625	0.894684
Com_5531_neg	Resolvin E1	C20 H30 O5	350.209	5.62	349.202	0.551374	-0.858898	0.00176803	0.921875	1.73106
Com_3465_neg	2-Methylbutyroylcarnitine	C12 H23 N O4	245.163	6.299	244.155	0.550677	-0.860722	0.000812856	0.921875	1.16296
Com_437_neg	4-chloro-1H-indazol-3-amine	C7 H6 Cl N3	167.025	1.795	166.017	0.546643	-0.871328	0.00470629	0.953125	1.63305
Com_738_neg	Adipic acid	C6 H10 O4	146.057	5.162	145.05	0.543901	-0.878584	0.000955217	1	1.63813
Com_37477_pos	PC (16:2e/21:2)	C45 H84 N O7 P	781.599	8.878	782.607	0.539748	-0.889642	0.180099	0.671875	0.993041
Com_4510_neg	Aldosterone	C21 H28 O5	406.196	6.072	405.189	0.539097	-0.891382	0.00315218	0.921875	1.59568
Com_5226_neg	Prostaglandin K1	C20 H32 O5	334.215	6.15	333.207	0.533644	-0.906051	0.00899967	0.84375	1.78389
Com_1064_neg	N-Tigloylglycine	C7 H11 N O3	157.073	5.19	156.066	0.52666	-0.925055	5.50606e-05	1	1.58431
Com_1505_neg	FAHFA (16:0/18:2)	C34 H62 O4	534.463	10.51	533.456	0.524986	-0.929649	0.000212621	0.96875	1.60741
Com_760_neg	N-Acetyl-D-galactosamine 4-sulfate	C8 H15 N O9 S	301.047	1.583	300.039	0.524875	-0.929954	0.000321672	1	2.05766
Com_2821_neg	Citicoline	C14 H26 N4 O11 P2	488.108	1.306	487.101	0.518908	-0.946449	0.000344191	0.96875	1.68045
Com_2462_pos	L-Cystathionine	C7 H14 N2 O4 S	222.067	2.897	223.074	0.518758	-0.946866	0.00788305	0.921875	1.38104
Com_3798_neg	(1E)-1,7-bis(4-hydroxyphenyl)hept-1-en-3-one	C19 H20 O3	314.148	5.337	313.141	0.517445	-0.950523	0.0476497	0.84375	1.1058
Com_1731_neg	(6R,S)-5, 10-Methylene-5,6,7,8-tetrahydrofolic acid	C20 H21 N7 O6	455.156	4.799	454.149	0.517361	-0.950757	0.00615427	0.9375	1.4539
Com_158_pos	Adenosine diphosphate (ADP)	C10 H15 N5 O10 P2	427.029	2.231	428.037	0.516077	-0.954341	0.00488641	0.875	1.14249
Com_2236_pos	ACar 18:2	C25 H46 N O4	423.334	6.873	424.341	0.513063	-0.962791	2.10813e-06	1	1.60206
Com_1591_neg	CDP	C9 H15 N3 O11 P2	403.018	1.562	402.011	0.508644	-0.975271	0.00570915	0.875	1.36159
Com_35772_pos	PE (17:1/17:1)	C39 H74 N O8 P	1431.03	8.68	716.522	0.499068	-1.00269	0.0475283	0.90625	1.46699
Com_2239_pos	ACar 18:1	C25 H48 N O4	425.349	7.196	426.357	0.495851	-1.01202	1.63154e-05	1	1.68349
Com_4221_pos	β-Nicotinamide mononucleotide	C11 H15 N2 O8 P	334.056	1.37	335.063	0.494175	-1.0169	0.00639289	0.9375	1.30636
Com_8527_neg	Thromboxane B3	C20 H32 O6	368.22	7.742	367.213	0.491979	-1.02333	0.123778	0.65625	0.885621
Com_7341_neg	Adenosine 3'5'-cyclic monophosphate	C10 H12 N5 O6 P	329.053	3.926	328.046	0.491793	-1.02388	1.37246e-05	1	1.56173
Com_1067_pos	APK	C14 H26 N4 O4	336.174	10.712	337.182	0.480385	-1.05774	0.0124318	0.875	1.25166
Com_288_neg	Uridine diphosphate glucose	C15 H24 N2 O17 P2	566.055	1.455	565.048	0.462567	-1.11227	0.0151368	0.84375	1.49335
Com_2320_neg	3-Methylglutaric acid	C6 H10 O4	146.057	4.772	145.05	0.447072	-1.16142	0.00119908	0.953125	1.88168
Com_8440_pos	ACar 20:1	C27 H52 N O4	453.381	7.793	454.389	0.444075	-1.17112	0.020232	0.8125	1.45436
Com_1751_neg	Stercobilin	C33 H46 N4 O6	594.343	6.43	593.336	0.439104	-1.18736	0.00389921	0.90625	1.5914
Com_2064_pos	Palmitoylcarnitine	C23 H45 N O4	399.334	7.061	400.341	0.434073	-1.20399	9.13942e-05	1	1.52699
Com_11804_pos	Risedronic Acid	C7 H11 N O7 P2	282.995	10.622	284.002	0.425427	-1.23302	0.147192	0.734375	0.974132
Com_3780_pos	Hexanoylcarnitine	C13 H25 N O4	259.178	5.305	260.185	0.420398	-1.25017	0.00655212	0.890625	1.53236
Com_35465_pos	PC (22:6e/20:5)	C50 H80 N O7 P	837.553	10.705	838.56	0.410075	-1.28604	0.647841	0.484375	0.432052
Com_2988_pos	N2-tetrahydrofuran-2-ylmethyl-4-(4-fluorophenyl)-1,3-thiazol-2-amine	C14 H15 F N2 O S	278.085	6.232	279.093	0.406368	-1.29914	0.101768	0.921875	1.19494
Com_1140_pos	L-Alanyl-L-Lysine	C9 H19 N3 O3	217.143	1.063	218.15	0.40007	-1.32168	0.000954708	0.921875	1.54087
Com_460_neg	LPS 22:6	C28 H44 N O9 P	569.275	8.745	568.268	0.399486	-1.32378	0.00165527	0.9375	0.85137
Com_15453_pos	Gamithromycin	C40 H76 N2 O12	1553.07	5.772	777.542	0.390389	-1.35701	0.250612	0.75	0.857803
Com_1828_pos	Nicotinamide adenine dinucleotide phosphate (NADP+)	C21 H28 N7 O17 P3	743.075	1.906	744.084	0.38079	-1.39293	0.000394664	0.9375	1.43296
Com_769_pos	L-Cysteine-glutathione gisulfide	C13 H22 N4 O8 S2	426.087	1.342	427.095	0.378048	-1.40336	0.000128755	0.96875	1.97024
Com_2064_neg	Ergothioneine	C9 H15 N3 O2 S	229.088	1.366	228.081	0.37654	-1.40913	0.000145423	1	2.03725
Com_5357_pos	5'-Adenylic acid	C10 H14 N5 O7 P	347.064	1.383	370.053	0.364042	-1.45782	0.000429415	0.9375	1.3577
Com_10886_neg	Cystine	C6 H12 N2 O4 S2	240.023	2.786	239.016	0.359346	-1.47655	0.45558	0.59375	0.525147
Com_5206_pos	ACar 18:0	C25 H50 N O4	427.365	7.635	428.373	0.34412	-1.53902	0.00527541	0.875	1.50673
Com_43435_pos	ADP-ribose	C15 H23 N5 O14 P2	559.072	4.619	560.08	0.336463	-1.57148	0.00179439	0.96875	1.53905
Com_1198_neg	PE (18:0/20:4)	C43 H78 N O8 P	767.548	11.063	766.541	0.321066	-1.63906	0.0224125	0.875	1.47149
Com_10426_neg	Uric Acid	C5 H4 N4 O3	168.028	1.86	335.05	0.315982	-1.66208	6.86883e-05	0.984375	2.1367
Com_1069_neg	PC (16:0/18:1)	C42 H82 N O8 P	805.586	10.935	804.578	0.314441	-1.66914	0.0222336	0.859375	1.42046
Com_4481_neg	PE (18:0/18:2)	C41 H78 N O8 P	743.549	11.504	742.541	0.292063	-1.77565	0.00635412	0.921875	1.67258
Com_3397_neg	[4-(1H-indol-4-yl)piperazino](2-thienyl)methanone	C17 H17 N3 O S	311.109	2.162	310.102	0.279255	-1.84035	0.00528224	0.890625	1.50467
Com_3987_neg	5-Hydroxyindole-3-acetic acid	C10 H9 N O3	191.058	5.068	190.051	0.277821	-1.84777	0.0649846	0.828125	1.35522
Com_13190_neg	2-Phenylglycine	C8 H9 N O2	151.063	6.417	301.119	0.273272	-1.87159	0.412402	0.5625	0.664219
Com_2671_neg	PC (18:0/22:6)	C48 H84 N O8 P	879.601	10.954	878.594	0.265339	-1.91409	0.0126732	0.890625	1.51238
Com_3145_neg	19(R)-hydroxy Prostaglandin A2	C20 H30 O5	166.099	6.59	165.091	0.254167	-1.97615	0.000904737	1	1.84496
Com_1587_pos	Thymine	C5 H6 N2 O2	126.043	1.078	127.05	0.24348	-2.03813	0.16231	0.875	1.02141
Com_634_neg	Cyclic ADP-ribose	C15 H21 N5 O13 P2	541.061	1.808	540.054	0.196614	-2.34656	4.14568e-05	1	2.1082
Com_143_pos	Reduced nicotinamide adenine dinucleotide	C21 H29 N7 O14 P2	665.124	4.599	333.569	0.184142	-2.44111	0.000177046	0.984375	1.65601
Com_3045_neg	NAD+	C21 H27 N7 O14 P2	663.11	1.377	662.103	0.165384	-2.59611	3.90043e-06	1	2.19003
Com_7136_neg	Prostaglandin B2	C20 H30 O4	334.213	8.027	333.206	0.151778	-2.71997	0.169368	0.78125	1.05538
Com_539_pos	Propionylcarnitine	C10 H19 N O4	217.131	2.995	218.139	0.144525	-2.7906	0.000143608	1	2.1031
Com_480_pos	Nicotinamide adenine dinucleotide (NAD+)	C21 H27 N7 O14 P2	663.109	1.377	664.116	0.10514	-3.24961	1.56641e-06	0.984375	2.11168
Com_185_pos	Acetyl-L-carnitine	C9 H17 N O4	203.115	1.383	204.123	0.104266	-3.26166	3.80594e-07	1	2.00388

## Sheet: Table S8
Table S8 Differential metabolites between the OTA+CUR and OTA groups
ID	Name	Formula	Molecular Weight	RT [min]	m/z	FC	log2FC	Pvalue	ROC	VIP
Com_1573_neg	Adrenosterone	C19 H24 O3	300.173	6.172	299.165	39.4552	5.30214	3.26573e-05	1	2.04966
Com_4981_neg	Daidzein	C15 H10 O4	254.058	5.716	253.051	4.4497	2.15371	0.00189145	0.921875	1.95341
Com_418_neg	(±)11(12)-EET	C20 H32 O3	320.235	8.102	319.228	3.92601	1.97306	0.00329635	0.890625	1.52202
Com_1537_pos	16(R)-HETE	C20 H32 O3	342.216	8.118	343.224	3.67037	1.87592	0.0022107	0.921875	1.87384
Com_5524_neg	N-Oleoyl Dopamine	C26 H43 N O3	417.325	10.025	416.318	3.414	1.77146	0.0200471	0.890625	1.50908
Com_7989_neg	N1-[4-(cyanomethyl)phenyl]-4-chlorobenzamide	C15 H11 Cl N2 O	270.053	5.863	269.046	3.16238	1.66101	0.0122697	0.859375	1.7171
Com_2933_pos	GKK	C14 H29 N5 O4	331.222	0.976	166.618	3.1569	1.65851	0.00800263	0.828125	1.44921
Com_1162_neg	LPE 20:3	C25 H46 N O7 P	503.302	9.137	502.295	2.98637	1.57839	0.00666808	0.859375	1.43581
Com_1955_pos	PC (20:3/20:3)	C48 H84 N O8 P	833.593	10.746	834.6	2.80114	1.48601	0.0139769	0.875	1.86711
Com_832_pos	(+/-)11(12)-EET	C20 H32 O3	302.224	8.116	303.231	2.48347	1.31236	0.0373065	0.78125	1.2311
Com_3929_pos	Purine	C5 H4 N4	120.044	2.588	121.051	2.24437	1.16631	0.018728	0.828125	1.29459
Com_363_pos	PC (17:0/17:1)	C42 H82 N O8 P	759.578	10.739	760.585	2.24288	1.16536	0.0300417	0.796875	1.69463
Com_1145_pos	2-[(1-benzothiophen-3-ylmethyl)amino]-1-phenylethan-1-ol	C17 H17 N O S	321.059	4.569	322.066	2.19214	1.13234	0.0178077	0.8125	1.24687
Com_2137_pos	ethyl 5-[(2,1,3-benzoxadiazol-4-ylsulfonyl)amino]-2-piperidinobenzoate	C20 H22 N4 O5 S	452.115	3.938	453.123	2.18	1.12433	0.00899344	0.875	1.19776
Com_12241_pos	L-Thyroxine	C15 H11 I4 N O4	776.685	5.498	777.692	2.03824	1.02733	0.0413022	0.703125	1.67034
Com_17191_pos	4-oxo-4-{4-[(1,3-thiazol-2-ylamino)sulfonyl]anilino}butanoic acid	C13 H13 N3 O5 S2	355.034	4.589	356.041	2.02428	1.01741	0.0363814	0.796875	1.43486
Com_10271_pos	KNK	C16 H32 N6 O5	388.243	0.974	195.129	1.9793	0.984989	0.0133822	0.859375	1.24501
Com_5535_pos	1,4-dihydroxy-1,4-dimethyl-7-(propan-2-ylidene)-decahydroazulen-6-one	C15 H24 O3	234.161	10.853	235.169	1.82229	0.865754	0.0279871	0.828125	1.3825
Com_1054_pos	N3,N4-Dimethyl-L-arginine	C8 H18 N4 O2	202.143	1.308	203.15	1.76033	0.815846	0.0211363	0.859375	1.51278
Com_12703_pos	PE (18:1/18:2)	C41 H76 N O8 P	741.53	10.74	742.538	1.75815	0.81406	0.0257789	0.828125	1.30417
Com_208_pos	Pantothenic acid	C9 H17 N O5	219.111	5.005	220.118	1.68781	0.75515	0.00166124	0.890625	1.80692
Com_6260_pos	alpha-Farnesene	C15 H24	204.187	10	205.195	1.68514	0.752871	0.0215027	0.921875	1.66176
Com_294_pos	PC (14:1e/2:0)	C24 H48 N O7 P	493.316	8.472	494.323	1.68462	0.752424	0.0170722	0.8125	1.6435
Com_2501_pos	Gly-Tyr	C11 H14 N2 O4	238.095	3.895	239.103	1.60833	0.685559	0.0190723	0.8125	1.00804
Com_5390_pos	Arachidonic acid methyl ester	C21 H34 O2	318.255	9.986	319.262	1.55375	0.635751	0.0208492	0.796875	1.28709
Com_953_pos	N-[4-(diethylamino)phenyl]-N'-phenylurea	C17 H21 N3 O	305.147	2.129	306.155	1.54261	0.625371	0.0206611	0.78125	1.59334
Com_30_pos	Xanthine	C5 H4 N4 O2	152.033	2.183	153.04	1.53984	0.622778	0.0294379	0.828125	1.42641
Com_947_pos	p-Mentha-1,3,8-triene	C10 H14	134.109	9.997	135.117	1.53017	0.613689	0.0104294	0.875	1.42434
Com_27874_pos	PC (16:0/17:1)	C41 H80 N O8 P	745.56	10.883	746.567	1.48062	0.566201	0.0136685	0.828125	1.54145
Com_4488_pos	L-Adrenaline	C9 H13 N O3	183.09	5.002	184.097	1.47962	0.565225	0.00483677	0.875	1.57646
Com_7052_pos	QKK	C17 H34 N6 O5	402.258	0.981	202.136	1.47675	0.56243	0.0252686	0.828125	1.11976
Com_45_pos	Choline	C5 H13 N O	103.1	1.222	104.107	1.45778	0.543775	0.00242418	0.890625	2.07488
Com_3100_pos	Methyl alpha-D-glucopyranoside	C7 H14 O6	194.079	1.317	195.086	1.45503	0.541048	0.0331747	0.796875	1.42629
Com_12550_pos	Bicyclo Prostaglandin E2	C20 H30 O4	356.195	7.596	357.203	1.45076	0.536807	0.022164	0.8125	1.39447
Com_6570_pos	15-OxoEDE	C20 H34 O3	304.239	8.221	305.247	1.43074	0.516762	0.0100398	0.859375	1.4594
Com_875_pos	N4-Acetylcytidine	C11 H15 N3 O6	285.095	1.379	286.103	1.41883	0.504697	0.00467095	0.90625	1.85826
Com_355_pos	Adenosine	C10 H13 N5 O4	267.096	3.095	268.104	0.700416	-0.513715	0.0402564	0.8125	1.19855
Com_26959_pos	PC (4:0/16:2)	C28 H52 N O8 P	561.342	9.22	562.349	0.692754	-0.529586	0.0468813	0.890625	1.17184
Com_2957_pos	6-[2-(2H-1,3-benzodioxol-5-yl)ethyl]-4-methoxy-2H-pyran-2-one	C15 H14 O5	137.044	5.028	292.121	0.691761	-0.531654	0.0462631	0.765625	1.42814
Com_3534_pos	3-Methylcrotonylglycine	C7 H11 N O3	157.074	5.183	158.081	0.690791	-0.533679	0.0100172	0.890625	1.19382
Com_672_pos	Isorhapontigenin	C15 H14 O4	258.092	5.206	259.099	0.67709	-0.562581	0.0374714	0.765625	1.40415
Com_10572_pos	N1-(2,3-dihydro-1,4-benzodioxin-6-yl)acetamide	C10 H11 N O3	193.074	5.394	194.081	0.668339	-0.581349	0.00983624	0.875	1.56406
Com_3617_pos	N-Acetyl-aspartic acid	C6 H9 N O5	175.048	2.057	176.055	0.664705	-0.589213	0.0274028	0.8125	1.20595
Com_14101_pos	Prostaglandin B1	C20 H32 O4	336.227	8.564	337.234	0.66398	-0.590789	0.0112853	0.875	1.62706
Com_1190_pos	7-methylpyrimido[4,5-d]pyrimidin-4-amine	C7 H7 N5	161.069	2.177	162.076	0.663524	-0.591778	0.0338205	0.8125	1.55855
Com_1445_pos	20-Carboxy-Leukotriene B4	C20 H30 O6	366.206	10.728	367.213	0.661025	-0.597223	0.00413092	0.90625	1.11126
Com_15630_pos	PC (4:0/16:3)	C28 H50 N O8 P	559.326	7.079	560.334	0.658738	-0.602223	0.00580374	0.875	1.68718
Com_1933_pos	Thiamine monophosphate	C12 H17 N4 O4 P S	344.07	1.236	345.077	0.651979	-0.617103	0.00022466	0.984375	1.78423
Com_1372_pos	Guanidineacetic acid	C3 H7 N3 O2	117.054	1.257	118.061	0.649292	-0.623061	0.0102898	0.828125	1.9252
Com_323_pos	Adenine	C5 H5 N5	135.054	1.659	136.062	0.6482	-0.62549	0.022097	0.8125	1.41726
Com_3790_pos	2,6-Di-tert-butyl-1,4-benzoquinone	C14 H20 O2	220.146	6.692	221.153	0.63364	-0.658266	0.00386475	0.953125	1.69885
Com_2270_pos	alpha-Ketoglutaric acid	C5 H6 O5	146.021	2.164	147.029	0.61843	-0.693318	0.0374394	0.78125	1.44519
Com_5586_pos	3-Hydroxy-3-methylbutanoic acid	C5 H10 O3	118.063	2.902	119.07	0.60342	-0.728766	0.0207759	0.84375	1.38984
Com_454_pos	Pipecolic acid	C6 H11 N O2	129.079	1.397	130.086	0.596778	-0.744733	0.0259231	0.859375	1.43305
Com_9997_pos	HLK	C18 H32 N6 O4	396.248	6.388	397.255	0.585183	-0.773039	2.8e-05	1	1.99691
Com_19662_pos	MPK	C16 H30 N4 O4 S	374.205	4.961	375.213	0.580149	-0.785504	0.00775516	0.921875	1.85052
Com_10742_pos	N-[1-(4-methoxy-2-oxo-2H-pyran-6-yl)-2-methylbutyl]acetamide	C13 H19 N O4	270.157	4.986	271.165	0.560658	-0.834807	0.0069828	0.953125	1.16417
Com_3497_pos	2,5-Furandicarboxylic acid	C6 H4 O5	156.006	2.166	157.013	0.553618	-0.853038	0.021971	0.8125	1.57772
Com_183_pos	Guanosine monophosphate	C10 H14 N5 O8 P	363.057	1.835	364.065	0.548396	-0.86671	0.0135617	0.9375	1.76127
Com_3849_pos	(±)13-HpODE	C18 H32 O4	294.219	8.114	295.225	0.544288	-0.877559	0.00211031	0.921875	2.03607
Com_834_pos	N1-(4-cyclohexylphenyl)-2-[(4-methylphenyl)thio]acetamide	C21 H25 N O S	339.168	5.137	340.175	0.54168	-0.884487	0.00263591	0.921875	2.00759
Com_11657_pos	IPH	C17 H27 N5 O4	347.194	5.027	348.202	0.539369	-0.890655	0.00334144	0.890625	1.5672
Com_2427_pos	Syringic acid	C9 H10 O5	198.052	1.316	199.06	0.535743	-0.900387	0.0304484	0.8125	1.73684
Com_5542_pos	(11E,15Z)-9,10,13-trihydroxyoctadeca-11,15-dienoic acid	C18 H32 O5	350.206	6.426	351.214	0.532433	-0.909327	0.0211209	0.84375	1.76572
Com_19588_pos	Pantethine	C22 H42 N4 O8 S2	554.245	11.279	555.252	0.528553	-0.919879	0.0255249	0.828125	1.40734
Com_1868_pos	2-Amino-1,3,4-octadecanetriol	C18 H39 N O3	317.292	5.964	318.3	0.516866	-0.952137	0.00563272	0.921875	2.1294
Com_4475_pos	Octyl hydrogen phthalate	C16 H22 O4	278.149	6.693	279.156	0.511483	-0.967241	0.00594536	0.90625	1.87005
Com_33_pos	N-Acetylneuraminic acid	C11 H19 N O9	309.106	1.376	310.113	0.506352	-0.981789	0.0109008	0.859375	1.62555
Com_6502_pos	9(S)-HOTrE	C18 H30 O3	316.203	6.996	317.21	0.503271	-0.990593	0.000112204	1	2.05118
Com_1828_pos	Nicotinamide adenine dinucleotide phosphate (NADP+)	C21 H28 N7 O17 P3	743.075	1.906	744.084	0.494243	-1.01671	0.00162708	0.9375	1.17161
Com_18153_neg	8-iso Prostaglandin A2	C20 H30 O4	370.193	5.833	369.186	0.489204	-1.03149	0.011012	0.84375	1.27419
Com_11226_pos	5,6-dimethyl-3-[5-(trifluoromethyl)pyridin-2-yl]-1,2,4-triazine	C11 H9 F3 N4	254.077	5.05	255.084	0.481144	-1.05546	0.000773599	0.9375	2.24237
Com_4691_pos	3,5-Dihydroxyphenylglycine	C8 H9 N O4	183.05	2.195	184.057	0.475921	-1.07121	0.00814455	0.875	1.886
Com_5729_neg	6-(4-methoxyphenyl)pyrimidine-2,4-diamine	C11 H12 N4 O	216.1	5.464	215.092	0.473794	-1.07767	0.000893404	0.953125	1.834
Com_518_pos	Uridine 5'-monophosphate	C9 H13 N2 O9 P	324.035	1.664	325.042	0.470949	-1.08636	0.000626661	0.96875	1.86429
Com_3695_pos	2-{[2-(4-methylpiperazino)phenyl]methylene}hydrazine-1-carbothioamide	C13 H19 N5 S	277.134	5.254	278.141	0.464191	-1.10721	0.000916041	1	1.86665
Com_1486_neg	10-Undecenoic acid	C11 H20 O2	184.146	6.538	183.139	0.45048	-1.15046	0.0248202	0.96875	1.5385
Com_7958_neg	geranyl pp	C10 H20 O7 P2	314.067	5.005	313.06	0.43599	-1.19763	0.000166011	0.953125	1.92199
Com_1891_pos	L-Saccharopine	C11 H20 N2 O6	276.132	1.247	277.139	0.416656	-1.26307	0.0194277	0.921875	1.73305
Com_5385_neg	4-Acetamidobutyric Acid	C6 H11 N O3	145.074	4.842	289.141	0.407498	-1.29513	0.0287539	0.8125	1.2006
Com_8986_neg	Chenodeoxycholic acid-3-beta-D-glucuronide	C30 H48 O10	568.326	6.872	567.318	0.402956	-1.31131	0.0179846	0.828125	1.25141
Com_11368_neg	4-[2-(2-oxo-1-imidazolidinyl)ethyl]-1lambda~6~,4-thiazinane-1,1-dione	C9 H17 N3 O3 S	248.105	6.887	247.098	0.399625	-1.32328	0.00199333	0.9375	1.68999
Com_1648_neg	(3R)-4,4-Dimethyl-2-oxotetrahydro-3-furanyl beta-D-glucopyranoside	C12 H20 O8	338.115	5.201	337.108	0.390424	-1.35689	0.0478241	0.78125	1.2813
Com_24978_pos	(2R,3S,4S,5R,6R)-2-(hydroxymethyl)-6-(2-phenylethoxy)oxane-3,4,5-triol	C14 H20 O6	114.079	5.174	115.087	0.388578	-1.36372	0.000634818	1	2.49732
Com_4344_pos	8,8-dimethyl-2-phenyl-4H,8H-pyrano[2,3-h]chromen-4-one	C20 H16 O3	304.113	4.737	305.12	0.364022	-1.4579	0.0035681	0.90625	1.81819
Com_460_neg	LPS 22:6	C28 H44 N O9 P	569.275	8.745	568.268	0.36254	-1.46379	0.0247704	0.96875	1.36609
Com_384_neg	2-Methylbutyl beta-D-glucopyranoside	C11 H22 O6	296.147	5	295.14	0.354083	-1.49784	0.00865311	0.875	1.50836
Com_5617_pos	1-(2,4-difluorobenzoyl)-4-piperidinecarboxylic acid	C13 H13 F2 N O3	269.087	5.001	270.095	0.348206	-1.52199	0.00654264	0.984375	1.87333
Com_2730_neg	LPG 20:4	C26 H45 O9 P	532.289	7.354	531.282	0.321006	-1.63933	0.043748	0.796875	1.10063
Com_2040_neg	2,3-dinor Prostaglandin E1	C18 H30 O5	326.209	6.529	325.202	0.319874	-1.64443	0.037509	0.828125	1.18276
Com_14493_pos	Prostaglandin A3	C20 H28 O4	332.203	5.135	333.21	0.308053	-1.69875	0.000712303	1	2.24803
Com_7186_pos	Adiphenine	C20 H25 N O2	311.184	5.17	312.191	0.283213	-1.82004	0.000676061	0.921875	2.45605
Com_7704_pos	YKK	C21 H35 N5 O5	419.253	5.017	420.261	0.247916	-2.01208	0.000128224	1	2.12452
Com_9481_neg	Cannabidiolic acid	C22 H30 O4	358.211	5.496	357.203	0.238702	-2.06671	0.000764907	0.9375	1.94469
Com_2853_pos	VMH	C16 H27 N5 O4 S	385.185	4.672	386.192	0.204552	-2.28946	0.000789445	0.921875	2.13411
Com_4920_pos	EMK	C16 H30 N4 O6 S	388.184	4.861	389.191	0.15628	-2.67779	0.000331679	0.953125	2.36041
Com_4585_neg	Taurochenodeoxycholic Acid (sodium salt)	C26 H45 N O6 S	998.597	11.858	997.59	0.123178	-3.02119	0.013641	0.859375	1.54276

## Sheet: Table S9
Table S9 Pathway analysis of differential metabolites between the OTA and Vehicle groups
MapID	MapTitle	Pvalue	x	y	n	N	EnrichDirect	MetaIDs	kegg_cpd_id
map00052	Galactose metabolism	0.00179912	5	5	30	101	Over	Lactose; Dulcitol; Stachyose; Uridine diphosphate glucose; Dihydroxyacetone phosphate	cpd:C00243,cpd:C01697,cpd:C01613,cpd:C00029,cpd:C00111
map00520	Amino sugar and nucleotide sugar metabolism	0.0067121	4	4	30	101	Over	Uridine diphosphate glucose; UDP-N-acetylglucosamine; N-Acetyl-D-glucosamine 6-phosphate; UDP-N-acetyl-alpha-D-glucosamine	cpd:C00029,cpd:C00043,cpd:C00357,cpd:C00043
map01040	Biosynthesis of unsaturated fatty acids	0.0118918	3	4	18	115	Over	Docosapentaenoic acid; Adrenic acid; Oleic acid	cpd:C16513,cpd:C16527,cpd:C00712
map00040	Pentose and glucuronate interconversions	0.0243624	3	3	30	101	Over	D-Ribulose 5-phosphate; Uridine diphosphate glucose; Dihydroxyacetone phosphate	cpd:C00199,cpd:C00029,cpd:C00111
map04216	Ferroptosis	0.0634131	2	3	18	115	Over	Adrenic acid; Mevalonic acid	cpd:C16527,cpd:C00418
map00524	Neomycin, kanamycin and gentamicin biosynthesis	0.0773134	3	4	30	101	Over	Uridine diphosphate glucose; UDP-N-acetylglucosamine; UDP-N-acetyl-alpha-D-glucosamine	cpd:C00029,cpd:C00043,cpd:C00043
map00561	Glycerolipid metabolism	0.0861386	2	2	30	101	Over	Uridine diphosphate glucose; Dihydroxyacetone phosphate	cpd:C00029,cpd:C00111
map00564	Glycerophospholipid metabolism	0.0861386	2	2	30	101	Over	Citicoline; Dihydroxyacetone phosphate	cpd:C00307,cpd:C00111
map01523	Antifolate resistance	0.0861386	2	2	30	101	Over	Dihydrofolic acid; Adenosine 5'-monophosphate	cpd:C00415,cpd:C00020
map04152	AMPK signaling pathway	0.0861386	2	2	30	101	Over	NAD+; Adenosine 5'-monophosphate	cpd:C00003,cpd:C00020
map04211	Longevity regulating pathway	0.0861386	2	2	30	101	Over	NAD+; Adenosine 5'-monophosphate	cpd:C00003,cpd:C00020
map00760	Nicotinate and nicotinamide metabolism	0.153738	3	5	30	101	Over	NAD+; Succinic acid; Dihydroxyacetone phosphate	cpd:C00003,cpd:C00042,cpd:C00111
map04925	Aldosterone synthesis and secretion	0.153738	3	5	30	101	Over	12(S)-HETE; NAD+; Aldosterone	cpd:C14777,cpd:C00003,cpd:C01780
map00061	Fatty acid biosynthesis	0.156522	1	1	18	115	Over	Oleic acid	cpd:C00712
map00190	Oxidative phosphorylation	0.156522	1	1	18	115	Over	Reduced nicotinamide adenine dinucleotide	cpd:C00004
map00790	Folate biosynthesis	0.156522	1	1	18	115	Over	7,8-Dihydrobiopterin	cpd:C02953
map00900	Terpenoid backbone biosynthesis	0.156522	1	1	18	115	Over	Mevalonic acid	cpd:C00418
map04020	Calcium signaling pathway	0.156522	1	1	18	115	Over	Reduced nicotinamide adenine dinucleotide	cpd:C00004
map04068	FoxO signaling pathway	0.156522	1	1	18	115	Over	5'-Adenylic acid	cpd:C00020
map04150	mTOR signaling pathway	0.156522	1	1	18	115	Over	5'-Adenylic acid	cpd:C00020
map04151	PI3K-Akt signaling pathway	0.156522	1	1	18	115	Over	5'-Adenylic acid	cpd:C00020
map04152	AMPK signaling pathway	0.156522	1	1	18	115	Over	5'-Adenylic acid	cpd:C00020
map04211	Longevity regulating pathway	0.156522	1	1	18	115	Over	5'-Adenylic acid	cpd:C00020
map04611	Platelet activation	0.156522	1	1	18	115	Over	Prostaglandin G2	cpd:C05956
map04664	Fc epsilon RI signaling pathway	0.156522	1	1	18	115	Over	Histamine	cpd:C00388
map04726	Serotonergic synapse	0.156522	1	1	18	115	Over	Prostaglandin G2	cpd:C05956
map04750	Inflammatory mediator regulation of TRP channels	0.156522	1	1	18	115	Over	Histamine	cpd:C00388
map04973	Carbohydrate digestion and absorption	0.156522	1	1	18	115	Over	Maltotriose	cpd:C01835
map05310	Asthma	0.156522	1	1	18	115	Over	Histamine	cpd:C00388
map00190	Oxidative phosphorylation	0.209691	2	3	30	101	Over	NAD+; Succinic acid	cpd:C00003,cpd:C00042
map00640	Propanoate metabolism	0.209691	2	3	30	101	Over	Succinic acid; Dihydroxyacetone phosphate	cpd:C00042,cpd:C00111
map00920	Sulfur metabolism	0.209691	2	3	30	101	Over	Taurine; Succinic acid	cpd:C00245,cpd:C00042
map04931	Insulin resistance	0.209691	2	3	30	101	Over	UDP-N-acetylglucosamine; UDP-N-acetyl-alpha-D-glucosamine	cpd:C00043,cpd:C00043
map00590	Arachidonic acid metabolism	0.289703	1	2	18	115	Over	Prostaglandin G2	cpd:C05956
map04740	Olfactory transduction	0.289703	1	2	18	115	Over	5'-Adenylic acid	cpd:C00020
map04971	Gastric acid secretion	0.289703	1	2	18	115	Over	Histamine	cpd:C00388
map00062	Fatty acid elongation	0.29703	1	1	30	101	Over	Palmitic Acid	cpd:C00249
map00071	Fatty acid degradation	0.29703	1	1	30	101	Over	Palmitic Acid	cpd:C00249
map00340	Histidine metabolism	0.29703	1	1	30	101	Over	Ergothioneine	cpd:C05570
map00430	Taurine and hypotaurine metabolism	0.29703	1	1	30	101	Over	Taurine	cpd:C00245
map00670	One carbon pool by folate	0.29703	1	1	30	101	Over	Dihydrofolic acid	cpd:C00415
map00790	Folate biosynthesis	0.29703	1	1	30	101	Over	Dihydrofolic acid	cpd:C00415
map01212	Fatty acid metabolism	0.29703	1	1	30	101	Over	Palmitic Acid	cpd:C00249
map04020	Calcium signaling pathway	0.29703	1	1	30	101	Over	Cyclic ADP-ribose	cpd:C13050
map04022	cGMP-PKG signaling pathway	0.29703	1	1	30	101	Over	Adenosine 5'-monophosphate	cpd:C00020
map04024	cAMP signaling pathway	0.29703	1	1	30	101	Over	Adenosine 5'-monophosphate	cpd:C00020
map04068	FoxO signaling pathway	0.29703	1	1	30	101	Over	Adenosine 5'-monophosphate	cpd:C00020
map04150	mTOR signaling pathway	0.29703	1	1	30	101	Over	Adenosine 5'-monophosphate	cpd:C00020
map04151	PI3K-Akt signaling pathway	0.29703	1	1	30	101	Over	Adenosine 5'-monophosphate	cpd:C00020
map04261	Adrenergic signaling in cardiomyocytes	0.29703	1	1	30	101	Over	Isoproterenol	cpd:C07056
map04740	Olfactory transduction	0.29703	1	1	30	101	Over	Adenosine 5'-monophosphate	cpd:C00020
map04742	Taste transduction	0.29703	1	1	30	101	Over	Adenosine 5'-monophosphate	cpd:C00020
map04924	Renin secretion	0.29703	1	1	30	101	Over	Adenosine 5'-monophosphate	cpd:C00020
map04960	Aldosterone-regulated sodium reabsorption	0.29703	1	1	30	101	Over	Aldosterone	cpd:C01780
map04970	Salivary secretion	0.29703	1	1	30	101	Over	Cyclic ADP-ribose	cpd:C13050
map04972	Pancreatic secretion	0.29703	1	1	30	101	Over	Cyclic ADP-ribose	cpd:C13050
map05231	Choline metabolism in cancer	0.29703	1	1	30	101	Over	Citicoline	cpd:C00307
map04976	Bile secretion	0.37453	3	11	18	115	Over	Lithocholic acid; Spermine; Ochratoxin A	cpd:C03990,cpd:C00750,cpd:C09955
map01523	Antifolate resistance	0.402847	1	3	18	115	Over	5'-Adenylic acid	cpd:C00020
map04022	cGMP-PKG signaling pathway	0.402847	1	3	18	115	Over	5'-Adenylic acid	cpd:C00020
map04721	Synaptic vesicle cycle	0.402847	1	3	18	115	Over	Histamine	cpd:C00388
map04924	Renin secretion	0.402847	1	3	18	115	Over	5'-Adenylic acid	cpd:C00020
map00240	Pyrimidine metabolism	0.444543	4	9	30	101	Over	CDP; Uridine diphosphate glucose; Thymidine; Cytidine-5'-monophosphate	cpd:C00112,cpd:C00029,cpd:C00214,cpd:C00055
map04923	Regulation of lipolysis in adipocytes	0.498818	1	4	18	115	Over	5'-Adenylic acid	cpd:C00020
map04925	Aldosterone synthesis and secretion	0.498818	1	4	18	115	Over	Reduced nicotinamide adenine dinucleotide	cpd:C00004
map05230	Central carbon metabolism in cancer	0.498818	1	4	18	115	Over	L-Asparagine	cpd:C00152
map00010	Glycolysis / Gluconeogenesis	0.507921	1	2	30	101	Over	Dihydroxyacetone phosphate	cpd:C00111
map00051	Fructose and mannose metabolism	0.507921	1	2	30	101	Over	Dihydroxyacetone phosphate	cpd:C00111
map00562	Inositol phosphate metabolism	0.507921	1	2	30	101	Over	Dihydroxyacetone phosphate	cpd:C00111
map00740	Riboflavin metabolism	0.507921	1	2	30	101	Over	D-Ribulose 5-phosphate	cpd:C00199
map00750	Vitamin B6 metabolism	0.507921	1	2	30	101	Over	D-Ribulose 5-phosphate	cpd:C00199
map04921	Oxytocin signaling pathway	0.507921	1	2	30	101	Over	Cyclic ADP-ribose	cpd:C13050
map04923	Regulation of lipolysis in adipocytes	0.507921	1	2	30	101	Over	Adenosine 5'-monophosphate	cpd:C00020
map04973	Carbohydrate digestion and absorption	0.507921	1	2	30	101	Over	Lactose	cpd:C00243
map00120	Primary bile acid biosynthesis	0.580044	2	4	30	101	Over	Cholic acid; Taurine	cpd:C00695,cpd:C00245
map02010	ABC transporters	0.580044	2	4	30	101	Over	Lactose; Taurine	cpd:C00243,cpd:C00245
map00270	Cysteine and methionine metabolism	0.580091	1	5	18	115	Over	L-Cystathionine	cpd:C02291
map00760	Nicotinate and nicotinamide metabolism	0.580091	1	5	18	115	Over	β-Nicotinamide mononucleotide	cpd:C00455
map04024	cAMP signaling pathway	0.580091	1	5	18	115	Over	5'-Adenylic acid	cpd:C00020
map04742	Taste transduction	0.580091	1	5	18	115	Over	5'-Adenylic acid	cpd:C00020
map04978	Mineral absorption	0.580091	1	5	18	115	Over	L-Asparagine	cpd:C00152
map04974	Protein digestion and absorption	0.630074	2	9	18	115	Over	Histamine; L-Asparagine	cpd:C00388,cpd:C00152
map00240	Pyrimidine metabolism	1	1	6	18	115	Over	Orotic Acid	cpd:C00295
map00260	Glycine, serine and threonine metabolism	1	1	6	18	115	Over	L-Cystathionine	cpd:C02291
map01230	Biosynthesis of amino acids	1	2	12	18	115	Over	L-Cystathionine; L-Asparagine	cpd:C02291,cpd:C00152
map00030	Pentose phosphate pathway	1	1	3	30	101	Over	D-Ribulose 5-phosphate	cpd:C00199
map00053	Ascorbate and aldarate metabolism	1	1	3	30	101	Over	Uridine diphosphate glucose	cpd:C00029
map00480	Glutathione metabolism	1	1	3	30	101	Over	Pyroglutamic acid	cpd:C01879
map00650	Butanoate metabolism	1	1	3	30	101	Over	Succinic acid	cpd:C00042
map00730	Thiamine metabolism	1	1	3	30	101	Over	NAD+	cpd:C00003
map00860	Porphyrin and chlorophyll metabolism	1	1	3	30	101	Over	Stercobilin	cpd:C05793
map01100	Metabolic pathways	1	22	73	30	101	Over	Lactose; Dulcitol; Uric Acid; Palmitic Acid; D-Ribulose 5-phosphate; CDP; Dihydrofolic acid; Citicoline; Uridine diphosphate glucose; Cholic acid; NAD+; Taurine; Adenosine 5'-monophosphate; UDP-N-acetylglucosamine; Aldosterone; N-Acetyl-D-glucosamine 6-phosphate; Dihydroxyacetone phosphate; Thymidine; UDP-N-acetyl-alpha-D-glucosamine; Adipic acid; o-Toluic Acid; Cytidine-5'-monophosphate	cpd:C00243,cpd:C01697,cpd:C00366,cpd:C00249,cpd:C00199,cpd:C00112,cpd:C00415,cpd:C00307,cpd:C00029,cpd:C00695,cpd:C00003,cpd:C00245,cpd:C00020,cpd:C00043,cpd:C01780,cpd:C00357,cpd:C00111,cpd:C00214,cpd:C00043,cpd:C06104,cpd:C07215,cpd:C00055
map04080	Neuroactive ligand-receptor interaction	1	1	3	30	101	Over	Taurine	cpd:C00245
map04976	Bile secretion	1	2	6	30	101	Over	Uric Acid; Cholic acid	cpd:C00366,cpd:C00695

## Sheet: Table S10
Table S10 Pathway analysis of differential metabolites between the OTA+CUR and OTA groups
MapID	MapTitle	Pvalue	x	y	n	N	EnrichDirect	MetaIDs	kegg_cpd_id
map00750	Vitamin B6 metabolism	0.0180198	2	2	14	101	Over	D-Ribulose 5-phosphate; 4-Pyridoxic acid	cpd:C00199,cpd:C00847
map04664	Fc epsilon RI signaling pathway	0.0180198	2	2	14	101	Over	Arachidonic acid; Prostaglandin D2	cpd:C00219,cpd:C00696
map00590	Arachidonic acid metabolism	0.033538	3	6	14	101	Over	Arachidonic acid; 12(S)-HETE; Prostaglandin D2	cpd:C00219,cpd:C14777,cpd:C00696
map00310	Lysine degradation	0.0719356	2	4	14	115	Over	L-Saccharopine; Pipecolic acid	cpd:C00449,cpd:C00408
map04726	Serotonergic synapse	0.0913806	2	4	14	101	Over	Arachidonic acid; Prostaglandin D2	cpd:C00219,cpd:C00696
map00020	Citrate cycle (TCA cycle)	0.121739	1	1	14	115	Over	alpha-Ketoglutaric acid	cpd:C00026
map00232	Caffeine metabolism	0.121739	1	1	14	115	Over	Xanthine	cpd:C00385
map00592	alpha-Linolenic acid metabolism	0.121739	1	1	14	115	Over	9(S)-HOTrE	cpd:C16326
map04744	Phototransduction	0.121739	1	1	14	115	Over	Guanosine monophosphate	cpd:C00144
map04122	Sulfur relay system	0.138614	1	1	14	101	Over	Thiamine	cpd:C00378
map04216	Ferroptosis	0.138614	1	1	14	101	Over	Arachidonic acid	cpd:C00219
map04217	Necroptosis	0.138614	1	1	14	101	Over	Arachidonic acid	cpd:C00219
map04270	Vascular smooth muscle contraction	0.138614	1	1	14	101	Over	Arachidonic acid	cpd:C00219
map04611	Platelet activation	0.138614	1	1	14	101	Over	Arachidonic acid	cpd:C00219
map04666	Fc gamma R-mediated phagocytosis	0.138614	1	1	14	101	Over	Arachidonic acid	cpd:C00219
map04730	Long-term depression	0.138614	1	1	14	101	Over	Arachidonic acid	cpd:C00219
map04750	Inflammatory mediator regulation of TRP channels	0.138614	1	1	14	101	Over	Arachidonic acid	cpd:C00219
map04912	GnRH signaling pathway	0.138614	1	1	14	101	Over	Arachidonic acid	cpd:C00219
map05143	African trypanosomiasis	0.138614	1	1	14	101	Over	Prostaglandin D2	cpd:C00696
map05310	Asthma	0.138614	1	1	14	101	Over	Prostaglandin D2	cpd:C00696
map04913	Ovarian steroidogenesis	0.14009	2	5	14	101	Over	Arachidonic acid; 12(S)-HETE	cpd:C00219,cpd:C14777
map04925	Aldosterone synthesis and secretion	0.14009	2	5	14	101	Over	Arachidonic acid; 12(S)-HETE	cpd:C00219,cpd:C14777
map00040	Pentose and glucuronate interconversions	0.229596	1	2	14	115	Over	alpha-Ketoglutaric acid	cpd:C00026
map00520	Amino sugar and nucleotide sugar metabolism	0.229596	1	2	14	115	Over	N-Acetylneuraminic acid	cpd:C00270
map00590	Arachidonic acid metabolism	0.229596	1	2	14	115	Over	16(R)-HETE	cpd:C14778
map04740	Olfactory transduction	0.229596	1	2	14	115	Over	Guanosine monophosphate	cpd:C00144
map04919	Thyroid hormone signaling pathway	0.229596	1	2	14	115	Over	L-Thyroxine	cpd:C01829
map05320	Autoimmune thyroid disease	0.229596	1	2	14	115	Over	L-Thyroxine	cpd:C01829
map00591	Linoleic acid metabolism	0.259208	1	2	14	101	Over	Arachidonic acid	cpd:C00219
map00740	Riboflavin metabolism	0.259208	1	2	14	101	Over	D-Ribulose 5-phosphate	cpd:C00199
map04723	Retrograde endocannabinoid signaling	0.259208	1	2	14	101	Over	Arachidonic acid	cpd:C00219
map04921	Oxytocin signaling pathway	0.259208	1	2	14	101	Over	Arachidonic acid	cpd:C00219
map04923	Regulation of lipolysis in adipocytes	0.259208	1	2	14	101	Over	Arachidonic acid	cpd:C00219
map00053	Ascorbate and aldarate metabolism	0.325044	1	3	14	115	Over	alpha-Ketoglutaric acid	cpd:C00026
map00730	Thiamine metabolism	0.325044	1	3	14	115	Over	Thiamine monophosphate	cpd:C01081
map01523	Antifolate resistance	0.325044	1	3	14	115	Over	Guanosine monophosphate	cpd:C00144
map04022	cGMP-PKG signaling pathway	0.325044	1	3	14	115	Over	Guanosine monophosphate	cpd:C00144
map04918	Thyroid hormone synthesis	0.325044	1	3	14	115	Over	L-Thyroxine	cpd:C01829
map00030	Pentose phosphate pathway	0.363966	1	3	14	101	Over	D-Ribulose 5-phosphate	cpd:C00199
map00040	Pentose and glucuronate interconversions	0.363966	1	3	14	101	Over	D-Ribulose 5-phosphate	cpd:C00199
map00730	Thiamine metabolism	0.363966	1	3	14	101	Over	Thiamine	cpd:C00378
map00860	Porphyrin and chlorophyll metabolism	0.363966	1	3	14	101	Over	Protoporphyrin IX	cpd:C02191
map04080	Neuroactive ligand-receptor interaction	0.363966	1	3	14	101	Over	Prostaglandin D2	cpd:C00696
map00230	Purine metabolism	0.374291	3	14	14	115	Over	Guanosine monophosphate; Xanthine; Adenine	cpd:C00144,cpd:C00385,cpd:C00147
map00471	D-Glutamine and D-glutamate metabolism	0.409414	1	4	14	115	Over	alpha-Ketoglutaric acid	cpd:C00026
map00630	Glyoxylate and dicarboxylate metabolism	0.409414	1	4	14	115	Over	alpha-Ketoglutaric acid	cpd:C00026
map00770	Pantothenate and CoA biosynthesis	0.409414	1	4	14	115	Over	Pantothenic acid	cpd:C00864
map00520	Amino sugar and nucleotide sugar metabolism	0.454828	1	4	14	101	Over	N-Acetyl-D-glucosamine 6-phosphate	cpd:C00357
map02010	ABC transporters	0.454828	1	4	14	101	Over	Thiamine	cpd:C00378
map00220	Arginine biosynthesis	0.483902	1	5	14	115	Over	alpha-Ketoglutaric acid	cpd:C00026
map00430	Taurine and hypotaurine metabolism	0.483902	1	5	14	115	Over	alpha-Ketoglutaric acid	cpd:C00026
map00650	Butanoate metabolism	0.483902	1	5	14	115	Over	alpha-Ketoglutaric acid	cpd:C00026
map04742	Taste transduction	0.483902	1	5	14	115	Over	Guanosine monophosphate	cpd:C00144
map04977	Vitamin digestion and absorption	0.533513	1	5	14	101	Over	Thiamine	cpd:C00378
map00240	Pyrimidine metabolism	0.549587	1	6	14	115	Over	Uridine 5'-monophosphate	cpd:C00105
map04976	Bile secretion	0.621971	2	11	14	115	Over	L-Thyroxine; Ochratoxin A	cpd:C01829,cpd:C09955
map01100	Metabolic pathways	0.752003	11	73	14	101	Over	Protoporphyrin IX; D-Ribulose 5-phosphate; Arachidonic acid; Naringenin; Hydroquinone; 4-Pyridoxic acid; Thiamine; N-Acetyl-D-glucosamine 6-phosphate; Prostaglandin D2; Deoxyguanosine; Cytidine-5'-monophosphate	cpd:C02191,cpd:C00199,cpd:C00219,cpd:C00509,cpd:C00530;cpd:C15603,cpd:C00847,cpd:C00378,cpd:C00357,cpd:C00696,cpd:C00330,cpd:C00055
map00250	Alanine, aspartate and glutamate metabolism	1	1	8	14	115	Over	alpha-Ketoglutaric acid	cpd:C00026
map00340	Histidine metabolism	1	1	7	14	115	Over	alpha-Ketoglutaric acid	cpd:C00026
map00350	Tyrosine metabolism	1	1	8	14	115	Over	L-Thyroxine	cpd:C01829
map00410	beta-Alanine metabolism	1	1	7	14	115	Over	Pantothenic acid	cpd:C00864
map00140	Steroid hormone biosynthesis	1	1	7	14	101	Over	Adrenosterone	cpd:C05285
map00230	Purine metabolism	1	1	7	14	101	Over	Deoxyguanosine	cpd:C00330
map00350	Tyrosine metabolism	1	1	6	14	101	Over	Hydroquinone	cpd:C00530;cpd:C15603
map00360	Phenylalanine metabolism	1	1	7	14	101	Over	Phenylacetylglutamine	cpd:C04148
map01040	Biosynthesis of unsaturated fatty acids	1	1	6	14	101	Over	Arachidonic acid	cpd:C00219
map01200	Carbon metabolism	1	1	7	14	101	Over	D-Ribulose 5-phosphate	cpd:C00199
map01230	Biosynthesis of amino acids	1	1	7	14	101	Over	D-Ribulose 5-phosphate	cpd:C00199

[truncated: 2 more sheets: Table S11, Table S12]
